# Supplementary material for: N-(3-Chloro­benzo­yl)-2-nitro­benzene­sulfonamide
Source: Acta Crystallogr Sect E Struct Rep Online. 2012 Feb 17;68(Pt 3):o786. doi: 10.1107/S160053681200640X (PMC3297855; doi:10.1107/S160053681200640X)
Supplement: Supplementary file 2 [file e-68-0o786-Isup2.hkl]

# 
# h,k,l, Fc-squared, Fo-squared, sigma(Fo-squared) and status flag 
# 
data_I
_shelx_title ' DAS58 PBCA' 
_shelx_refln_list_code          4 
_shelx_F_calc_maximum      227.42 
_exptl_crystal_F_000      1392.00 
_reflns_d_resolution_high  0.8001 
 
loop_ 
 _symmetry_equiv_pos_as_xyz 
 'x, y, z' 
 '-x+1/2, -y, z+1/2' 
 'x+1/2, -y+1/2, -z' 
 '-x, y+1/2, -z+1/2' 
 '-x, -y, -z' 
 'x-1/2, y, -z-1/2' 
 '-x-1/2, y-1/2, z' 
 'x, -y-1/2, z-1/2' 
 
_cell_length_a    12.2046 
_cell_length_b    12.6121 
_cell_length_c    18.4330 
_cell_angle_alpha  90.000 
_cell_angle_beta   90.000 
_cell_angle_gamma  90.000 
 
_shelx_F_squared_multiplier     1.000 
 
loop_ 
 _refln_index_h 
 _refln_index_k 
 _refln_index_l 
 _refln_F_squared_calc 
 _refln_F_squared_meas 
 _refln_F_squared_sigma 
 _refln_observed_status 
   2   0   0    14099.33    17320.03     73.24 o 
   4   0   0      260.32      377.58     18.77 o 
   6   0   0      182.20      126.08     18.81 o 
   8   0   0      194.73      152.96     36.59 o 
  10   0   0       49.90       84.52     40.93 o 
  12   0   0       81.38      211.17     52.51 o 
  14   0   0      967.99     1027.55     71.74 o 
   2   1   0      101.86      156.73     12.15 o 
   4   1   0     4527.99     4738.11    184.10 o 
   6   1   0     7665.96     8622.82    405.91 o 
   8   1   0      543.62      529.86     22.64 o 
  10   1   0     1955.64     1863.32     51.50 o 
  12   1   0     1416.09     1705.38     54.40 o 
  14   1   0      433.38      395.32     66.04 o 
   0   2   0    21546.76    21941.53     85.47 o 
   2   2   0     1167.59      998.50     16.17 o 
   4   2   0      175.17      309.31     13.63 o 
   6   2   0      830.79      860.11     57.71 o 
   8   2   0      628.50      636.50     31.92 o 
  10   2   0      628.79      678.87     36.47 o 
  12   2   0      294.28      304.01     37.02 o 
  14   2   0      279.34      197.65     59.53 o 
   2   3   0      200.83      117.76     15.85 o 
   4   3   0    14974.01    16220.05    208.40 o 
   6   3   0     8050.64     8440.13    192.22 o 
   8   3   0     1392.56     1456.99     50.19 o 
  10   3   0     1191.06     1192.76     68.26 o 
  12   3   0       62.33       67.98     52.51 o 
  14   3   0        4.75      -52.58     52.58 o 
   0   4   0    10334.10    11033.15     70.87 o 
   2   4   0     6320.10     6020.08    144.77 o 
   4   4   0      291.22      307.79     12.53 o 
   6   4   0      238.98      212.49     17.38 o 
   8   4   0     1152.24     1035.34     34.37 o 
  10   4   0     2350.40     2188.61     74.77 o 
  12   4   0      165.96      147.37     51.44 o 
  14   4   0      468.52      272.96     63.61 o 
   2   5   0    25874.54    27125.62    460.96 o 
   4   5   0    14049.88    14343.60    264.94 o 
   6   5   0     2798.63     2649.53     44.64 o 
   8   5   0       31.81      -12.47     41.98 o 
  10   5   0      770.05      766.01     58.10 o 
  12   5   0      113.17       36.40     48.32 o 
  14   5   0       86.54      107.26     54.34 o 
   0   6   0    11498.68    11300.25    291.77 o 
   2   6   0     1571.38     1607.73     26.61 o 
   4   6   0        4.44       10.07     11.71 o 
   6   6   0      167.91      162.40     32.36 o 
   8   6   0     2606.91     2664.18     75.65 o 
  10   6   0       18.72        7.88     52.40 o 
  12   6   0        1.38      -48.80     48.80 o 
  14   6   0      143.32      353.69     61.18 o 
   2   7   0     2039.06     2190.19     20.60 o 
   4   7   0     1865.08     1967.21     54.17 o 
   6   7   0      410.79      336.15     36.12 o 
   8   7   0      125.27      123.63     30.39 o 
  10   7   0       82.89       73.73     47.58 o 
  12   7   0       94.28      133.26     54.48 o 
   0   8   0      661.71      694.87     25.08 o 
   2   8   0     2285.35     2261.94     63.80 o 
   4   8   0     4182.89     4166.49     67.73 o 
   6   8   0        3.95      -41.49     41.49 o 
   8   8   0      522.42      458.53    129.08 o 
  10   8   0        0.97      -44.61     44.61 o 
  12   8   0       55.81      157.06     51.63 o 
   2   9   0      403.27      377.26     32.94 o 
   4   9   0     6799.39     6746.86     68.63 o 
   6   9   0       60.75       58.21     26.75 o 
   8   9   0      111.34      107.18     30.00 o 
  10   9   0      217.10      273.31     51.86 o 
  12   9   0      148.85      100.93     63.02 o 
   0  10   0       81.68       39.54     34.79 o 
   2  10   0     5902.26     6097.31    102.23 o 
   4  10   0     1083.65     1169.45     57.72 o 
   6  10   0       10.36        9.13     39.67 o 
   8  10   0      120.47       96.62     32.66 o 
  10  10   0      587.25      714.26     63.16 o 
   2  11   0       48.75       61.60     56.24 o 
   4  11   0     1092.82     1287.18     64.26 o 
   6  11   0      588.83      476.64     52.00 o 
   8  11   0      110.85      242.15     49.08 o 
  10  11   0      870.18      912.77    188.91 o 
   0  12   0        4.50      120.23     41.86 o 
   2  12   0      295.92      286.25     35.17 o 
   4  12   0       27.11       43.58     33.39 o 
   6  12   0        2.83      -46.14     46.14 o 
   8  12   0      211.87      482.32     58.27 o 
   2  13   0      339.12      219.08     50.45 o 
   4  13   0      128.11      175.41     35.52 o 
   6  13   0       48.30       42.02     63.70 o 
   8  13   0      249.79      447.01     64.04 o 
   0  14   0      871.60      962.23     63.46 o 
   2  14   0      298.90      322.91     36.71 o 
   4  14   0      763.02      807.13    168.87 o 
   6  14   0        3.48        5.26     56.17 o 
   2  15   0       18.92       13.09     30.55 o 
   4  15   0      284.59      392.00     43.61 o 
   1   1   1     7745.16     8561.82    212.54 o 
   2   1   1     1315.63     1683.61     22.89 o 
   3   1   1      260.53      203.31      7.65 o 
   4   1   1      368.10      369.21     10.95 o 
   5   1   1      538.98      556.47     21.23 o 
   6   1   1      167.17      454.68     32.53 o 
   7   1   1      683.04      749.69     32.33 o 
   8   1   1      689.86      763.59     19.58 o 
   9   1   1     1232.91     1299.92     35.25 o 
  10   1   1      266.82      288.14     23.49 o 
  11   1   1        2.62        7.98     21.83 o 
  12   1   1      509.67      528.51     28.88 o 
  13   1   1      184.11      203.91     26.77 o 
  14   1   1      107.96       82.50     27.84 o 
  15   1   1       44.87      203.14     43.39 o 
   0   2   1      935.66      765.14     12.43 o 
   1   2   1     3338.86     3388.02     38.07 o 
   2   2   1     9389.75     9717.86    128.04 o 
   3   2   1    27299.33    28290.15    209.99 o 
   4   2   1      829.99      702.15     13.47 o 
   5   2   1     1823.68     1897.59     48.27 o 
   6   2   1      787.49      916.31     26.39 o 
   7   2   1       96.96      105.84     11.87 o 
   8   2   1     2214.15     2337.66     43.73 o 
   9   2   1      809.75      781.89     25.73 o 
  10   2   1      128.27      162.53     22.37 o 
  11   2   1     1930.48     2116.80     43.67 o 
  12   2   1       32.66       -9.09     22.81 o 
  13   2   1      471.95      608.75     34.94 o 
  14   2   1        9.39      -47.39     47.39 o 
  15   2   1        2.26       61.16     55.48 o 
   1   3   1    16230.22    16620.59    188.49 o 
   2   3   1    12009.73    12108.12     49.68 o 
   3   3   1     2987.72     3357.91     29.46 o 
   4   3   1     4589.73     4829.60     55.66 o 
   5   3   1     6429.37     6425.48     63.51 o 
   6   3   1      304.52      294.71     21.15 o 
   7   3   1      487.38      565.55     28.96 o 
   8   3   1      672.22      753.54     43.38 o 
   9   3   1     3537.02     3591.74    102.10 o 
  10   3   1      175.60      201.27     22.12 o 
  11   3   1      186.15      124.55     22.18 o 
  12   3   1      395.14      393.67     40.17 o 
  13   3   1       44.40       80.52     35.67 o 
  14   3   1       22.00       32.36     44.82 o 
   0   4   1     5369.37     5132.13     43.38 o 
   1   4   1     1510.93     1409.29     10.21 o 
   2   4   1     2667.00     2464.84     13.54 o 
   3   4   1     1769.41     1822.25     16.69 o 
   4   4   1      235.95      315.18     17.34 o 
   5   4   1     2182.72     2179.31     26.90 o 
   6   4   1      135.03      169.32     13.13 o 
   7   4   1      954.63     1020.62     28.67 o 
   8   4   1       77.66       53.74     19.51 o 
   9   4   1       67.03       43.15     18.46 o 
  10   4   1      218.37      174.02     35.52 o 
  11   4   1     1203.70     1060.36     46.55 o 
  12   4   1       10.23       22.82     32.22 o 
  13   4   1        4.63      107.70     38.18 o 
  14   4   1       19.97      -50.99     69.51 o 
   1   5   1     3598.11     4025.44     37.44 o 
   2   5   1     3044.76     3230.40     63.92 o 
   3   5   1      728.68      886.01     10.46 o 
   4   5   1        5.21      785.08    163.43 o 
   5   5   1      645.77      578.99     24.64 o 
   6   5   1      545.08      443.12     34.92 o 
   7   5   1     1569.90     1618.65     50.10 o 
   8   5   1        0.74       30.70     30.20 o 
   9   5   1      220.72      195.68     33.37 o 
  10   5   1       79.30        5.97     33.12 o 
  11   5   1      195.48       99.27     88.92 o 
  12   5   1       37.89       99.51     34.75 o 
  13   5   1       50.04       49.17     38.52 o 
  14   5   1       16.81       39.71     60.27 o 
   0   6   1      187.09      143.96      8.26 o 
   1   6   1     2115.45     2102.86     28.47 o 
   2   6   1     3362.11     3227.89     17.56 o 
   3   6   1       81.35       47.09      8.56 o 
   4   6   1       74.09       82.33      8.32 o 
   5   6   1      982.95      787.16     29.57 o 
   6   6   1      261.07      297.56     24.82 o 
   7   6   1      239.56      285.80     20.85 o 
   8   6   1       29.03       20.12     30.50 o 
   9   6   1      286.17      239.48     32.23 o 
  10   6   1       57.20       47.85     33.66 o 
  11   6   1       28.55       14.24     35.36 o 
  12   6   1       20.80      108.66     37.88 o 
  13   6   1      306.46      219.41     67.33 o 
  14   6   1       19.39      220.88     68.44 o 
   1   7   1     3006.24     3151.30     21.95 o 
   2   7   1      775.91      841.82     18.50 o 
   3   7   1      451.40      447.03     10.63 o 
   4   7   1     2058.96     2114.31     27.89 o 
   5   7   1        0.82       -2.76     16.08 o 
   6   7   1       85.74       75.97     17.66 o 
   7   7   1     2186.40     2101.71     42.94 o 
   8   7   1      224.10      224.23     29.51 o 
   9   7   1      846.27      727.26     40.75 o 
  10   7   1      630.66      662.50     53.63 o 
  11   7   1       16.03       63.15     35.18 o 
  12   7   1      236.02      123.73    133.34 o 
  13   7   1      267.30      367.62    195.99 o 
   0   8   1       15.42       17.77     17.48 o 
   1   8   1     1446.07     1311.78     16.62 o 
   2   8   1     2063.11     1953.94     42.79 o 
   3   8   1      804.79      749.18     16.65 o 
   4   8   1      755.62      815.13     28.02 o 
   5   8   1     1120.51     1027.67     31.77 o 
   6   8   1       73.53       42.75     19.20 o 
   7   8   1        6.25       36.61     18.82 o 
   8   8   1       62.95      105.07     22.11 o 
   9   8   1      172.32      223.59     29.30 o 
  10   8   1       41.10       27.66     33.57 o 
  11   8   1      101.14      122.39     85.90 o 
  12   8   1       94.72      140.65    145.48 o 
  13   8   1      277.33      357.76     90.24 o 
   1   9   1      670.09      666.27     16.18 o 
   2   9   1      919.82      927.58     28.50 o 
   3   9   1      157.21      126.99     18.37 o 
   4   9   1       21.90       40.87     27.54 o 
   5   9   1      898.11      855.68     35.38 o 
   6   9   1      128.39      123.71     25.92 o 
   7   9   1      147.02      189.81     25.65 o 
   8   9   1        0.16      -18.29     21.78 o 
   9   9   1      177.13      195.62     49.48 o 
  10   9   1       29.57       34.32     95.87 o 
  11   9   1        3.85       55.55     90.98 o 
  12   9   1      198.48      235.75     41.51 o 
   0  10   1      616.03      700.79     32.08 o 
   1  10   1      122.66      199.08     28.22 o 
   2  10   1     1889.40     2104.67    182.56 o 
   3  10   1       81.88       97.11     23.80 o 
   4  10   1      583.39      689.65     36.92 o 
   5  10   1      160.06      273.73     42.93 o 
   6  10   1      165.36      172.94     53.78 o 
   7  10   1        0.73      -19.38     19.38 o 
   8  10   1       10.83      -13.95     21.05 o 
   9  10   1        6.58       15.39     38.57 o 
  10  10   1       47.89       33.07     44.40 o 
  11  10   1       96.16      344.89     58.25 o 
   1  11   1        6.79       14.57     28.35 o 
   2  11   1      434.09      480.46     38.74 o 
   3  11   1      435.72      457.09     28.80 o 
   4  11   1       56.11      159.76     26.48 o 
   5  11   1      216.81      220.27     38.98 o 
   6  11   1        2.76      -11.48     29.51 o 
   7  11   1      146.04       49.70     33.00 o 
   8  11   1       29.44      130.65     58.80 o 
   9  11   1       39.41      172.55    187.08 o 
  10  11   1       46.18        5.76     92.87 o 
   0  12   1       11.60      154.00     25.38 o 
   1  12   1      181.79      188.58     26.31 o 
   2  12   1      659.45      741.33     27.85 o 
   3  12   1       26.76       80.64     26.47 o 
   4  12   1      128.79      182.57     53.97 o 
   5  12   1      577.03      587.07     33.91 o 
   6  12   1       56.19       12.57     26.54 o 
   7  12   1      223.69      232.75     51.34 o 
   8  12   1        9.41      235.04     70.82 o 
   9  12   1      125.01      108.29    184.32 o 
   1  13   1      725.05      739.62     35.98 o 
   2  13   1       42.89        0.58     30.72 o 
   3  13   1       61.82       59.63     23.10 o 
   4  13   1       50.85       56.93     52.02 o 
   5  13   1       86.83       39.93     31.09 o 
   6  13   1       66.81        0.49     34.35 o 
   7  13   1      379.76      495.21     44.79 o 
   8  13   1       50.87      154.27     39.30 o 
   0  14   1        7.29       74.15     76.61 o 
   1  14   1      242.46      396.44     26.23 o 
   2  14   1      247.48      161.29     28.42 o 
   3  14   1        2.44      -34.93     34.93 o 
   4  14   1        1.79      162.92     48.68 o 
   5  14   1       17.19       36.83     35.65 o 
   6  14   1       12.42       -8.77     56.27 o 
   1  15   1        1.13      149.02     23.37 o 
   2  15   1        6.72      -13.57     28.77 o 
   4  15   1      159.59      128.93     31.49 o 
   1   0   2     2923.98     2575.80     89.25 o 
   2   0   2    44790.61    47135.82    651.66 o 
   3   0   2     6852.77     6638.41    146.58 o 
   4   0   2    36216.48    37262.94    326.40 o 
   5   0   2     1600.16     1743.77     57.39 o 
   6   0   2     2763.74     2639.65     90.54 o 
   7   0   2      557.96      557.80     20.70 o 
   8   0   2      353.62      327.47     19.75 o 
   9   0   2      649.14      699.98     35.07 o 
  10   0   2      324.33      267.08     31.21 o 
  11   0   2     4496.99     4749.20     87.42 o 
  12   0   2      981.43     1192.80     47.93 o 
  13   0   2        4.52        7.74     92.58 o 
  14   0   2      210.53      337.94    113.10 o 
  15   0   2        3.56      -20.26     39.09 o 
   1   1   2    12775.53    12533.30    146.61 o 
   2   1   2     7952.00     9240.24    121.58 o 
   3   1   2    38915.12    40384.31    375.68 o 
   4   1   2     7702.61     8124.95    107.36 o 
   5   1   2       67.19       76.20      9.19 o 
   6   1   2     6118.02     6621.51    139.65 o 
   7   1   2     2879.14     3200.14     76.72 o 
   8   1   2       76.85       81.97     13.80 o 
   9   1   2     3589.25     3985.83     73.37 o 
  10   1   2      466.23      433.16     24.03 o 
  11   1   2       18.05       35.85     22.36 o 
  12   1   2      641.73      697.88     30.72 o 
  13   1   2      497.42      509.21     57.78 o 
  14   1   2        0.09       26.51     26.53 o 
  15   1   2       41.34       71.52     58.15 o 
   0   2   2    14916.75    15755.08     42.47 o 
   1   2   2      102.30      151.42      6.05 o 
   2   2   2     2222.02     2115.19     35.81 o 
   3   2   2    51719.45    53686.24    475.99 o 
   4   2   2     2327.94     2337.88     42.25 o 
   5   2   2      136.50      219.94     24.28 o 
   6   2   2      487.71      537.43     15.51 o 
   7   2   2      101.58       99.65     11.18 o 
   8   2   2        4.21       18.96     14.17 o 
   9   2   2      570.93      530.62     19.93 o 
  10   2   2        0.17      -18.94     20.38 o 
  11   2   2      242.60      243.58     24.17 o 
  12   2   2       34.88       88.00     24.81 o 
  13   2   2        0.22      -36.99     36.99 o 
  14   2   2        0.51       87.95     31.48 o 
  15   2   2       61.60       76.20     63.18 o 
   1   3   2    19433.79    18391.98     68.41 o 
   2   3   2     2107.77     2069.86     15.64 o 
   3   3   2     1638.06     1663.39     24.29 o 
   4   3   2     4578.01     4458.48     32.71 o 
   5   3   2      260.26      281.83     14.01 o 
   6   3   2     4637.71     4754.21     36.32 o 
   7   3   2     1788.21     1839.43     25.90 o 
   8   3   2     1568.02     1684.79     32.24 o 
   9   3   2       91.42       82.16     20.35 o 
  10   3   2      153.06       94.91     21.69 o 
  11   3   2        8.30       50.50     22.44 o 
  12   3   2        3.13       -6.59     27.65 o 
  13   3   2       27.65        9.24     75.01 o 
  14   3   2       54.13      157.78     42.55 o 
   0   4   2     3767.11     4119.23     47.31 o 
   1   4   2     1509.74     1612.75     13.48 o 
   2   4   2     1500.11     1575.43     11.09 o 
   3   4   2        4.69        8.32      7.01 o 
   4   4   2     3954.30     4142.52     48.77 o 
   5   4   2     1171.80     1131.43     12.00 o 
   6   4   2       55.51       29.75      9.69 o 
   7   4   2      611.67      661.44     31.18 o 
   8   4   2     2196.43     2336.35     32.08 o 
   9   4   2        1.34      -23.18     23.18 o 
  10   4   2      504.52      454.92     36.59 o 
  11   4   2      253.83      278.58     37.32 o 
  12   4   2        6.06      -31.18     33.74 o 
  13   4   2       68.09      112.66     37.44 o 
  14   4   2      142.62      249.01     45.90 o 
   1   5   2     2181.84     2059.18     13.03 o 
   2   5   2     2073.60     1920.70     19.80 o 
   3   5   2      489.96      560.58     18.42 o 
   4   5   2    10418.60    10540.97     80.82 o 
   5   5   2     1336.27     1270.29     22.73 o 
   6   5   2      412.04      344.54     15.61 o 
   7   5   2      900.68      932.46     31.39 o 
   8   5   2      127.92      119.60     49.78 o 
   9   5   2      331.71      384.38     51.63 o 
  10   5   2        4.22       32.20     33.16 o 
  11   5   2        0.26        1.86     33.23 o 
  12   5   2       42.23       39.80     67.24 o 
  13   5   2      316.69      341.00     41.73 o 
  14   5   2        1.03       29.66     40.36 o 
   0   6   2     2193.93     2450.08     47.37 o 
   1   6   2       18.29       15.84      6.90 o 
   2   6   2      632.39      600.71      9.13 o 
   3   6   2     3468.13     3602.47     22.24 o 
   4   6   2      302.87      265.99     13.54 o 
   5   6   2      909.11      933.56     48.86 o 
   6   6   2     1006.16      923.22     44.32 o 
   7   6   2     1843.25     1785.49     30.49 o 
   8   6   2      806.23      772.22     31.33 o 
   9   6   2      390.32      333.33     58.42 o 
  10   6   2      868.30      830.50     43.22 o 
  11   6   2      796.96      757.48     94.01 o 
  12   6   2       73.91       98.15     57.01 o 
  13   6   2       36.97      199.73     98.69 o 
  14   6   2        1.99      -44.86     61.43 o 
   1   7   2     4549.42     4709.88     35.26 o 
   2   7   2       38.89       28.68      7.49 o 
   3   7   2      169.68      132.10     11.31 o 
   4   7   2       59.41       44.07     12.22 o 
   5   7   2     3217.63     3298.42     34.97 o 
   6   7   2       43.73       52.93     18.03 o 
   7   7   2      186.08      203.95     21.80 o 
   8   7   2      476.71      507.32     41.36 o 
   9   7   2      427.84      429.86     78.33 o 
  10   7   2       72.47       54.13     74.77 o 
  11   7   2       60.44       34.97     47.16 o 
  12   7   2      162.42      207.67     55.66 o 
  13   7   2       50.88       26.77     90.43 o 
   0   8   2     2145.41     2168.39     38.60 o 
   1   8   2     1210.57     1156.73     27.71 o 
   2   8   2      548.24      537.11     18.45 o 
   3   8   2       26.73       18.92     11.73 o 
   4   8   2      105.95       96.99     17.88 o 
   5   8   2     1257.32     1185.11     42.74 o 
   6   8   2      113.63      121.32     25.78 o 
   7   8   2      462.62      423.03     24.43 o 
   8   8   2      173.70      163.01     22.06 o 
   9   8   2      345.66      376.29     60.53 o 
  10   8   2       50.49       91.81     33.49 o 
  11   8   2      248.49      325.40     99.39 o 
  12   8   2        2.75      -38.08     38.08 o 
   1   9   2      607.06      618.21     21.16 o 
   2   9   2      213.93      232.30     23.65 o 
   3   9   2      131.49      177.75     22.93 o 
   4   9   2       87.06      107.83     18.60 o 
   5   9   2      766.01      737.57     26.34 o 
   6   9   2      831.29      773.65     52.92 o 
   7   9   2      980.56      964.27     45.89 o 
   8   9   2      240.51      206.31     41.44 o 
   9   9   2      145.47      151.43     60.11 o 
  10   9   2       59.42       99.52     89.69 o 
  12   9   2        0.80      -52.46     52.46 o 
   0  10   2      459.73      585.95    103.00 o 
   1  10   2     3353.36     3397.54     52.73 o 
   2  10   2       97.61      153.65     46.43 o 
   3  10   2       20.34       55.44     23.78 o 
   4  10   2      101.49      141.85     25.15 o 
   5  10   2      380.19      412.77     28.82 o 
   6  10   2       22.53       28.64     32.45 o 
   7  10   2        0.40       18.96     24.29 o 
   8  10   2      427.09      438.08     28.79 o 
   9  10   2      254.08      322.67     58.05 o 
  10  10   2        7.94      -27.94     72.15 o 
  11  10   2       20.50       10.99     46.38 o 
   1  11   2     3050.22     3027.48     38.94 o 
   2  11   2     1868.84     1783.86     39.10 o 
   3  11   2       14.66       45.18     25.94 o 
   4  11   2      267.77      265.24     27.09 o 
   5  11   2      543.23      550.42     31.64 o 
   6  11   2       47.12       51.88     32.68 o 
   7  11   2      319.99      354.34     47.78 o 
   8  11   2       36.87      102.32     48.45 o 
   9  11   2       23.74      158.36     36.55 o 
  10  11   2      169.63      211.78     57.33 o 
   0  12   2     1074.93     1078.04     33.69 o 
   1  12   2      959.26      974.48     33.77 o 
   2  12   2        6.14        7.38     25.07 o 
   3  12   2        1.45       46.36     24.59 o 
   4  12   2      121.61      100.36     28.10 o 
   5  12   2      231.04      236.61     44.52 o 
   6  12   2        0.74      -37.58     37.58 o 
   7  12   2       13.53      -60.48     67.63 o 
   8  12   2       70.05      100.93     92.41 o 
   9  12   2       48.75      149.89     60.27 o 
   1  13   2       88.04      145.91     23.91 o 
   2  13   2       12.82      -21.53     21.53 o 
   3  13   2      348.87      350.49     30.64 o 
   4  13   2        0.48      132.83     29.03 o 
   5  13   2        1.16       16.45     38.22 o 
   6  13   2       62.87      -20.21     34.31 o 
   7  13   2      122.33      368.79    188.93 o 
   8  13   2        0.25      -39.75     39.75 o 
   0  14   2       13.07        4.85     31.86 o 
   1  14   2       10.56      123.25     24.33 o 
   2  14   2        0.94      -39.56     86.63 o 
   3  14   2       69.69      123.31     37.52 o 
   4  14   2        3.01       60.67     59.77 o 
   5  14   2       30.04       50.44     56.11 o 
   6  14   2        2.08       15.92     63.12 o 
   1  15   2      312.76      418.25     36.43 o 
   2  15   2       41.22       50.59     27.33 o 
   3  15   2      113.00      197.61     54.70 o 
   4  15   2        1.39       78.05    114.50 o 
   1   1   3     2282.65     2159.74     26.69 o 
   2   1   3    34648.20    35934.59    273.74 o 
   3   1   3      741.17      728.68     16.90 o 
   4   1   3     1006.85      930.41     29.76 o 
   5   1   3      341.15      402.80     14.58 o 
   6   1   3        1.31        9.29      8.37 o 
   7   1   3     2453.15     2497.97     90.37 o 
   8   1   3      148.19      139.13     20.74 o 
   9   1   3      492.69      478.36     35.03 o 
  10   1   3      229.58      279.22     24.15 o 
  11   1   3      344.13      357.68     25.81 o 
  12   1   3       63.17       56.54     33.46 o 
  13   1   3       42.84       48.37     60.78 o 
  14   1   3      344.69      262.55     27.84 o 
  15   1   3        0.05       21.65     29.21 o 
   0   2   3     6948.11     5942.11     67.89 o 
   1   2   3     2259.18     1686.20     11.87 o 
   2   2   3     8623.15     9589.67     67.01 o 
   3   2   3     1981.01     1869.30     26.56 o 
   4   2   3       66.91       49.69      6.41 o 
   5   2   3    15482.67    16574.80    259.40 o 
   6   2   3     3535.74     3794.69     38.77 o 
   7   2   3       50.81       46.63     10.98 o 
   8   2   3     2636.39     2660.93     28.53 o 
   9   2   3      387.76      336.11     22.25 o 
  10   2   3      707.24      826.40     27.61 o 
  11   2   3        2.47      -22.30     22.30 o 
  12   2   3       15.88      -19.97     23.79 o 
  13   2   3        2.60       31.85     30.62 o 
  14   2   3      322.82      235.28     43.19 o 
  15   2   3       32.79       49.58     62.91 o 
   1   3   3     1945.51     1723.78     18.35 o 
   2   3   3     7044.89     6591.16     34.06 o 
   3   3   3     1110.59     1131.02     11.49 o 
   4   3   3     3484.31     3254.01     35.62 o 
   5   3   3       14.55       19.41      6.93 o 
   6   3   3     1786.45     1758.86     24.32 o 
   7   3   3      898.82      804.24     17.46 o 
   8   3   3      338.66      320.73     19.99 o 
   9   3   3      126.70      141.93     20.19 o 
  10   3   3      933.21      925.81     47.46 o 
  11   3   3       22.19       11.04     22.51 o 
  12   3   3      559.55      617.04     35.95 o 
  13   3   3        2.36       -5.01     35.90 o 
  14   3   3        0.07      -51.07     51.07 o 
   0   4   3     4137.16     3947.44     21.12 o 
   1   4   3      125.55       89.67      7.25 o 
   2   4   3     4440.56     4562.78     21.97 o 
   3   4   3      205.52      139.40      6.42 o 
   4   4   3      902.74      987.59     17.53 o 
   5   4   3     1192.76     1010.82     11.74 o 
   6   4   3     1394.04     1289.58     22.44 o 
   7   4   3        3.78       12.35     15.25 o 
   8   4   3     4403.13     4564.33     64.11 o 
   9   4   3      599.89      554.00     29.06 o 
  10   4   3      964.15      906.48     44.24 o 
  11   4   3      101.44       64.37     35.60 o 
  12   4   3       87.86      115.66     36.18 o 
  13   4   3        3.02      -35.55     35.55 o 
  14   4   3      111.47      -28.34     74.07 o 
   1   5   3       11.93        7.47      6.64 o 
   2   5   3     9551.10    10046.17     40.94 o 
   3   5   3      975.87      895.20     14.91 o 
   4   5   3      220.44      216.49     16.29 o 
   5   5   3     3149.65     3224.20     44.92 o 
   6   5   3      189.91      228.04     14.47 o 
   7   5   3       29.90       35.72     27.31 o 
   8   5   3      133.43      197.39     31.77 o 
   9   5   3      334.35      401.47     40.62 o 
  10   5   3      107.93      109.04    106.57 o 
  11   5   3      605.71      699.55     43.18 o 
  12   5   3       54.75       80.77     88.09 o 
  13   5   3      156.58       18.38     37.31 o 
  14   5   3        0.50      -42.22     49.77 o 
   0   6   3      114.97       95.62      8.82 o 
   1   6   3     3276.30     3227.10     34.31 o 
   2   6   3     1933.44     1822.28     15.07 o 
   3   6   3     2975.33     2878.17     17.09 o 
   4   6   3     1848.93     1720.13     23.10 o 
   5   6   3       16.74       18.28     12.12 o 
   6   6   3     1408.04     1421.96     39.49 o 
   7   6   3        7.93       -2.78     23.16 o 
   8   6   3      248.18      258.98     26.47 o 
   9   6   3       40.92       25.39     31.24 o 
  10   6   3        3.53        4.04     34.09 o 
  11   6   3       74.24       70.45     69.90 o 
  12   6   3        3.61      -35.41     35.41 o 
  13   6   3        3.71      -38.65     38.65 o 
   1   7   3     1568.79     1626.23     17.65 o 
   2   7   3     1319.73     1266.66     13.05 o 
   3   7   3     1300.81     1443.33     16.05 o 
   4   7   3      600.77      527.04     15.20 o 
   5   7   3      159.69      180.29     17.68 o 
   6   7   3      286.45      271.77     25.16 o 
   7   7   3        6.25       -6.79     21.17 o 
   8   7   3      213.23      185.93     37.83 o 
   9   7   3      606.18      522.53     50.01 o 
  10   7   3      467.15      437.10    144.83 o 
  11   7   3      109.07       40.74     34.76 o 
  12   7   3      162.17       26.45     38.49 o 
  13   7   3      128.54      157.65     42.51 o 
   0   8   3     1638.09     1639.85     51.29 o 
   1   8   3     2030.92     2027.79     28.85 o 
   2   8   3      421.99      317.55     11.94 o 
   3   8   3      398.15      355.52     18.17 o 
   4   8   3      513.26      556.33     18.76 o 
   5   8   3       27.37       21.21     15.61 o 
   6   8   3     1389.82     1431.54     34.02 o 
   7   8   3      122.21       91.97     20.31 o 
   8   8   3      651.38      638.54     52.03 o 
   9   8   3       74.21      111.39     41.68 o 
  10   8   3      304.65      220.36     34.55 o 
  11   8   3        9.51      -35.90     35.90 o 
  12   8   3       40.82      100.78     31.39 o 
   1   9   3        2.34       17.60     11.84 o 
   2   9   3       57.35       44.76     16.59 o 
   3   9   3       48.04       35.25     21.17 o 
   4   9   3     1200.76     1191.15     26.47 o 
   5   9   3      486.41      498.63     38.27 o 
   6   9   3      298.15      272.04     19.34 o 
   7   9   3      407.40      374.49     20.96 o 
   8   9   3      344.77      334.04     24.15 o 
   9   9   3       25.97      102.31     39.73 o 
  10   9   3      986.30     1007.57     64.23 o 
  11   9   3        9.66      141.36     29.94 o 
  12   9   3      311.71      481.13     55.99 o 
   0  10   3     5510.67     5384.31     67.55 o 
   1  10   3        2.94       26.86     18.14 o 
   2  10   3      127.83      157.61     19.12 o 
   3  10   3       65.95       83.85     25.30 o 
   4  10   3       31.72        6.68     22.53 o 
   5  10   3       10.03        7.22     23.35 o 
   6  10   3       69.41       46.95     24.97 o 
   7  10   3       47.22       70.85     38.58 o 
   8  10   3       21.39       50.19     25.71 o 
   9  10   3      101.23      128.23     30.45 o 
  10  10   3       52.55      214.38     50.54 o 
  11  10   3        7.04       75.42     32.87 o 
   1  11   3      486.09      490.27     34.44 o 
   2  11   3       43.94       41.14     24.05 o 
   3  11   3      139.88      126.69     26.79 o 
   4  11   3      741.25      829.73     33.72 o 
   5  11   3      133.00      185.77     35.02 o 
   6  11   3        3.78        1.29     38.34 o 
   7  11   3       38.97       73.06     81.03 o 
   8  11   3       10.05        4.33     52.03 o 
   9  11   3        1.06      -28.74     28.74 o 
  10  11   3       11.31       19.05     44.69 o 
   0  12   3        1.72       30.43     31.63 o 
   1  12   3       14.05       -5.71     23.27 o 
   2  12   3       22.04       98.56     33.26 o 
   3  12   3        1.49       10.32     30.34 o 
   4  12   3       17.27       81.07     26.76 o 
   5  12   3      105.57       85.78     36.00 o 
   6  12   3      678.64      625.09     44.72 o 
   7  12   3        0.20       42.45     74.85 o 
   8  12   3      302.24      268.77     42.12 o 
   9  12   3      142.31      -29.42     44.17 o 
   1  13   3       53.89       73.02     21.22 o 
   2  13   3      227.66      226.87     39.56 o 
   3  13   3       16.81       69.55     53.94 o 
   4  13   3      666.15      753.03     65.23 o 
   5  13   3      221.45      207.47     38.12 o 
   6  13   3       57.59       80.75     85.95 o 
   7  13   3       93.07      284.85     78.67 o 
   8  13   3       17.07       64.31     57.00 o 
   0  14   3       45.44      -19.28     30.95 o 
   1  14   3      249.74      460.93     64.25 o 
   2  14   3       78.52       78.18     45.43 o 
   3  14   3      131.10      204.42     56.15 o 
   4  14   3       77.53      146.55     71.80 o 
   5  14   3       15.89      -37.22     37.22 o 
   6  14   3      253.02      213.97     39.95 o 
   1  15   3        8.66      193.64     80.19 o 
   2  15   3       36.67      142.00     37.41 o 
   3  15   3      349.46      313.56     64.86 o 
   4  15   3      173.06      234.97     58.44 o 
   0   0   4        2.08       49.84     19.74 o 
   1   0   4    28528.17    26756.31    237.55 o 
   2   0   4     6551.54     7674.98     92.80 o 
   3   0   4    17434.71    16187.07    210.38 o 
   4   0   4     6991.73     7521.75     88.45 o 
   5   0   4      744.68      709.67     18.06 o 
   6   0   4     1497.41     1721.80     24.96 o 
   7   0   4      515.11      609.98     41.79 o 
   8   0   4      101.23       99.06     17.59 o 
   9   0   4      530.09      529.06     32.85 o 
  10   0   4        0.31      -30.08     30.08 o 
  11   0   4       91.48       86.16     31.58 o 
  12   0   4        1.25       20.05     34.97 o 
  13   0   4     1411.64     1525.05    158.90 o 
  14   0   4       13.41      135.94     40.87 o 
  15   0   4      117.20      195.08     54.03 o 
   1   1   4     7794.94     7783.32     23.53 o 
   2   1   4    19766.87    20740.55    149.09 o 
   3   1   4      394.92      429.41      6.61 o 
   4   1   4    12522.56    12511.71    119.71 o 
   5   1   4     3607.31     3677.27     55.02 o 
   6   1   4      942.88      888.52     13.46 o 
   7   1   4     3596.98     3510.19     29.57 o 
   8   1   4       32.46       29.11     15.06 o 
   9   1   4      113.84       87.94     20.17 o 
  10   1   4      356.03      373.29     24.25 o 
  11   1   4       14.95       22.31     22.50 o 
  12   1   4      264.89      283.54     26.79 o 
  13   1   4      238.44      261.90     39.23 o 
  14   1   4       50.16      158.96     29.83 o 
   0   2   4     9379.19     9707.14    147.38 o 
   1   2   4    21770.10    22145.93    145.57 o 
   2   2   4    13410.17    12709.32     64.17 o 
   3   2   4        5.33       47.60      5.44 o 
   4   2   4      721.28      793.33     14.15 o 
   5   2   4      323.03      285.84     10.52 o 
   6   2   4       13.93        6.69      6.32 o 
   7   2   4        3.40        8.21      9.37 o 
   8   2   4      130.32      125.67     18.47 o 
   9   2   4      649.41      616.97     21.96 o 
  10   2   4       50.53       35.78     20.82 o 
  11   2   4        6.84        0.18     22.09 o 
  12   2   4       19.08       24.11     23.78 o 
  13   2   4       54.06       26.84     24.61 o 
  14   2   4       35.58      129.88     32.57 o 
   1   3   4      740.50      737.24      9.28 o 
   2   3   4        0.55        3.08      6.19 o 
   3   3   4     2079.86     2352.12     12.82 o 
   4   3   4     1100.56     1253.39     18.51 o 
   5   3   4     5703.90     6161.18     37.33 o 
   6   3   4     2639.70     2648.80     24.87 o 
   7   3   4       73.68       60.90     12.47 o 
   8   3   4      162.64      160.09     18.67 o 
   9   3   4      172.82      138.41     20.62 o 
  10   3   4       12.61       -3.68     17.30 o 
  11   3   4       49.53       41.84     21.71 o 
  12   3   4       21.40      -28.32     28.32 o 
  13   3   4       10.46       -9.74     35.91 o 
  14   3   4       15.24       91.06     41.56 o 
   0   4   4     6906.97     7288.30     83.58 o 
   1   4   4     1525.96     1560.68     17.00 o 
   2   4   4       30.29       37.18      7.79 o 
   3   4   4     3727.60     3568.30     21.72 o 
   4   4   4       14.72       16.07      7.03 o 
   5   4   4     1320.91     1425.26     19.15 o 
   6   4   4      600.22      510.36     21.20 o 
   7   4   4     1853.86     1849.12     30.37 o 
   8   4   4        0.63        1.83     17.97 o 
   9   4   4        3.44       -9.97     22.74 o 
  10   4   4       31.43        0.85     23.81 o 
  11   4   4      311.18      266.42     31.76 o 
  12   4   4        0.53      -35.90     35.90 o 
  13   4   4       41.53      115.31     58.66 o 
  14   4   4       17.87       97.51     68.89 o 
   1   5   4      744.21      560.26      7.90 o 
   2   5   4     7285.19     7637.11     38.82 o 
   3   5   4       38.86       46.88      5.18 o 
   4   5   4      511.24      531.82     10.60 o 
   5   5   4     2467.54     2422.45     27.70 o 
   6   5   4      475.76      488.06     14.84 o 
   7   5   4     3940.27     3944.60     58.10 o 
   8   5   4     1415.05     1323.02     62.99 o 
   9   5   4     1762.23     1757.24     97.81 o 
  10   5   4       89.30       92.69     30.42 o 
  11   5   4       59.41      -28.29     35.16 o 
  12   5   4        0.51       -7.39     34.57 o 
  13   5   4       14.30      122.25     39.33 o 
  14   5   4       72.54       97.70    140.73 o 
   0   6   4      659.46      708.68     16.66 o 
   1   6   4     2651.74     2923.86     15.33 o 
   2   6   4      220.86      138.70      7.33 o 
   3   6   4       82.19       69.60      6.40 o 
   4   6   4      621.63      587.17     26.44 o 
   5   6   4     1403.16     1313.72     33.06 o 
   6   6   4       18.15       39.80     15.50 o 
   7   6   4      979.99      827.66     25.43 o 
   8   6   4      223.78      219.72     22.94 o 
   9   6   4       55.18       82.15     25.21 o 
  10   6   4      257.54      266.84     29.49 o 
  11   6   4      158.99      182.51     29.48 o 
  12   6   4       47.38      132.43     33.94 o 
  13   6   4      106.54      211.22     60.47 o 
   1   7   4     2511.28     2428.96     19.34 o 
   2   7   4     1978.13     1953.48     18.96 o 
   3   7   4      900.13      842.27     14.81 o 
   4   7   4        0.28        3.04     12.09 o 
   5   7   4        4.88      -12.06     14.49 o 
   6   7   4      920.28      901.16     22.08 o 
   7   7   4     1855.60     1717.58     52.28 o 
   8   7   4      560.71      617.69     29.54 o 
   9   7   4       95.34      115.56     23.58 o 
  10   7   4      255.41      288.58     35.42 o 
  11   7   4        3.99       45.92     28.52 o 
  12   7   4        0.24       69.09     44.75 o 
  13   7   4       11.76       87.97    126.41 o 
   0   8   4     6828.74     6655.46     57.45 o 
   1   8   4       85.99       62.14     10.15 o 
   2   8   4       48.12       41.65     10.45 o 
   3   8   4      845.47      909.38     17.77 o 
   4   8   4        2.61       -5.94     15.11 o 
   5   8   4       88.55       84.47     16.80 o 
   6   8   4     1076.87     1024.48     32.38 o 
   7   8   4      687.13      677.90     33.95 o 
   8   8   4      118.44       83.02     22.79 o 
   9   8   4      405.86      440.20     28.33 o 
  10   8   4        8.45       81.53     28.18 o 
  11   8   4       25.65       53.73     30.20 o 
  12   8   4       41.02       -6.85     35.46 o 
   1   9   4      377.52      352.66     20.08 o 
   2   9   4      431.32      471.02     20.67 o 
   3   9   4      844.01      942.70     38.98 o 
   4   9   4      137.77      159.40     19.29 o 
   5   9   4     1624.35     1554.06     33.77 o 
   6   9   4        2.94      -16.54     17.57 o 
   7   9   4       16.60       -8.47     18.06 o 
   8   9   4      762.25      663.46     40.55 o 
   9   9   4      356.76      435.45     63.51 o 
  10   9   4        0.21      -11.16     34.05 o 
  11   9   4       45.10      -14.10     32.11 o 
  12   9   4       18.27       31.01     41.46 o 
   0  10   4      299.08      267.43     56.84 o 
   1  10   4      338.11      299.93     20.78 o 
   2  10   4     2651.08     2567.56     35.46 o 
   3  10   4     1553.99     1585.20     93.11 o 
   4  10   4      715.36      666.57     36.46 o 
   5  10   4      761.45      772.97     45.02 o 
   6  10   4       59.56       44.74     25.08 o 
   7  10   4      332.98      334.84     29.08 o 
   8  10   4        5.82      -16.92     25.25 o 
   9  10   4      139.71      -35.54     35.62 o 
  10  10   4        0.03      -33.48     33.48 o 
  11  10   4      597.59      613.50    116.54 o 
   1  11   4        1.27       -2.90     19.10 o 
   2  11   4      173.73      192.39     55.43 o 
   3  11   4      518.04      473.14     28.14 o 
   4  11   4      342.48      425.40     38.58 o 
   5  11   4      120.05      131.51     35.26 o 
   6  11   4        0.32       -7.31     38.63 o 
   7  11   4      239.30      322.58     45.50 o 
   8  11   4       42.84       53.03     50.83 o 
   9  11   4      379.83      396.29     84.96 o 
  10  11   4       58.56      128.16     54.45 o 
   0  12   4       13.63       79.79     24.00 o 
   1  12   4       23.84       29.54     30.08 o 
   2  12   4      876.16      819.62     41.89 o 
   3  12   4     1187.81     1288.23     76.28 o 
   4  12   4      683.33      702.72     70.26 o 
   5  12   4      261.77      292.23     40.15 o 
   6  12   4        0.24      -20.09     46.98 o 
   7  12   4       68.56      240.33     51.06 o 
   8  12   4        2.92        8.24     40.07 o 
   9  12   4        0.00      -12.61     68.40 o 
   1  13   4       99.33       83.39     26.59 o 
   2  13   4        8.58        8.47     59.30 o 
   3  13   4      243.14      238.52     37.25 o 
   4  13   4        9.57       41.73     36.31 o 
   5  13   4      118.20      120.59     39.48 o 
   6  13   4        1.92       42.38     44.80 o 
   7  13   4       31.05      140.59    121.06 o 
   8  13   4      166.25      171.86     50.71 o 
   0  14   4        5.27      -47.31     47.31 o 
   1  14   4        6.53       46.79     39.31 o 
   2  14   4       32.42      -33.27     34.47 o 
   3  14   4      375.41      402.06     55.32 o 
   4  14   4      191.10      317.67     43.67 o 
   5  14   4       42.89       93.19     40.27 o 
   6  14   4        9.08      -40.12     40.12 o 
   1  15   4       75.07      139.18     57.85 o 
   2  15   4       65.31      224.72     41.47 o 
   3  15   4       82.66      146.21     54.62 o 
   1   1   5     5115.99     5345.12     36.19 o 
   2   1   5     4319.01     4193.90     19.55 o 
   3   1   5       35.44       46.90      6.32 o 
   4   1   5     3966.78     3857.08     29.40 o 
   5   1   5       80.49      118.54      6.42 o 
   6   1   5      770.99      769.99     14.17 o 
   7   1   5        7.50        5.38      9.63 o 
   8   1   5       14.41       12.53     14.78 o 
   9   1   5      413.68      413.27     22.94 o 
  10   1   5        8.01        2.98     20.66 o 
  11   1   5      214.02      177.82     23.71 o 
  12   1   5      297.02      337.14     44.08 o 
  13   1   5       96.73      116.49     30.82 o 
  14   1   5        2.31      -39.49     39.49 o 
   0   2   5     1689.50     1806.87     42.05 o 
   1   2   5      341.66      264.99      9.68 o 
   2   2   5    20931.42    20025.31     77.91 o 
   3   2   5        0.34       31.33      4.75 o 
   4   2   5       27.15       29.89      5.72 o 
   5   2   5      717.46      708.89     15.26 o 
   6   2   5      496.03      486.97     14.93 o 
   7   2   5     1956.73     1964.33     21.16 o 
   8   2   5      699.30      691.04     19.82 o 
   9   2   5      163.59      176.74     19.10 o 
  10   2   5      213.76      250.39     22.64 o 
  11   2   5      940.01      963.30     41.72 o 
  12   2   5       28.60       48.33     25.08 o 
  13   2   5       26.42        4.86     24.29 o 
  14   2   5       42.02        6.09     39.69 o 
   1   3   5      198.92      190.31      8.52 o 
   2   3   5     4000.73     4153.05     24.95 o 
   3   3   5     1579.21     1639.54     16.40 o 
   4   3   5     5266.01     4672.79     43.94 o 
   5   3   5     7501.73     7803.56     45.06 o 
   6   3   5       37.63       57.74      9.65 o 
   7   3   5      470.33      441.71     15.02 o 
   8   3   5        1.19       -7.44     13.16 o 
   9   3   5     1228.40     1268.57     28.11 o 
  10   3   5      360.27      373.85     21.01 o 
  11   3   5      252.12      232.25     29.62 o 
  12   3   5      341.04      346.98     32.20 o 
  13   3   5       49.28       10.36     75.32 o 
  14   3   5       57.66      -10.25     70.43 o 
   0   4   5     5844.21     6183.44     52.93 o 
   1   4   5       50.75       51.06      5.59 o 
   2   4   5    15375.58    15347.14    106.61 o 
   3   4   5     2258.78     2173.10     25.45 o 
   4   4   5       10.33       16.05      7.46 o 
   5   4   5     1775.40     1771.83     28.09 o 
   6   4   5      429.24      365.72     12.83 o 
   7   4   5      685.40      617.44     21.86 o 
   8   4   5       85.00       66.86     15.96 o 
   9   4   5      202.31      211.84     33.88 o 
  10   4   5      508.18      533.02     43.66 o 
  11   4   5      151.22      126.95     33.09 o 
  12   4   5       36.12       72.08     36.91 o 
  13   4   5        2.40      -38.82    101.31 o 
  14   4   5        5.52       59.29    142.28 o 
   1   5   5     1564.55     1418.92     16.16 o 
   2   5   5     1331.83     1343.29     13.91 o 
   3   5   5       39.80       10.89      8.84 o 
   4   5   5     5406.59     5213.19     46.05 o 
   5   5   5      927.50      845.76     31.39 o 
   6   5   5     1266.40     1203.29     32.39 o 
   7   5   5     1036.36     1024.90     34.45 o 
   8   5   5       27.71       16.23     23.10 o 
   9   5   5      811.66      765.88     32.79 o 
  10   5   5       82.09       63.23     41.07 o 
  11   5   5       82.87      112.35     48.30 o 
  12   5   5       32.71        3.83     45.40 o 
  13   5   5      117.11       35.59     40.20 o 
  14   5   5       34.32      -10.74     53.65 o 
   0   6   5    18910.96    18809.23    119.46 o 
   1   6   5        8.21        3.04      6.25 o 
   2   6   5       76.40      110.65      7.28 o 
   3   6   5       74.67       76.96     11.33 o 
   4   6   5      302.83      277.03     11.31 o 
   5   6   5        1.84        1.83     12.22 o 
   6   6   5      208.89      219.96     19.97 o 
   7   6   5       19.68       -1.73     19.62 o 
   8   6   5      114.03       90.55     20.96 o 
   9   6   5      254.87      208.05     27.24 o 
  10   6   5      445.66      387.23     41.74 o 
  11   6   5        0.41      -19.56     27.88 o 
  12   6   5       27.62      -34.59     34.59 o 
  13   6   5        5.07       34.16    119.77 o 
   1   7   5      483.11      507.18     11.07 o 
   2   7   5      427.41      396.82     12.22 o 
   3   7   5       14.02        2.13     11.81 o 
   4   7   5      128.25      114.83     13.13 o 
   5   7   5        2.75        5.79     13.14 o 
   6   7   5     1281.94     1272.38     24.95 o 
   7   7   5     1799.64     1723.45     73.25 o 
   8   7   5      410.19      405.91     39.65 o 
   9   7   5      658.80      646.75     67.61 o 
  10   7   5      172.12      118.70     32.90 o 
  11   7   5      301.04      232.50     30.33 o 
  12   7   5      641.24      493.77    107.41 o 
  13   7   5        0.60       75.53     43.12 o 
   0   8   5     7087.42     6801.42     69.60 o 
   1   8   5     1696.36     1716.74     18.47 o 
   2   8   5     2030.81     1972.83     20.08 o 
   3   8   5     2676.24     2883.64     50.44 o 
   4   8   5     1509.97     1382.43     21.18 o 
   5   8   5      313.21      299.60     19.71 o 
   6   8   5      195.56      179.00     23.67 o 
   7   8   5        1.74        4.30     21.27 o 
   8   8   5      628.55      691.66     37.54 o 
   9   8   5       21.10       20.25     23.19 o 
  10   8   5        5.09      -28.27     28.27 o 
  11   8   5      392.54      347.37     79.77 o 
  12   8   5        1.60       88.42     93.71 o 
   1   9   5      785.37      679.58     27.20 o 
   2   9   5       24.03       21.91     17.45 o 
   3   9   5        0.00       20.82     14.83 o 
   4   9   5        0.20       -2.31     22.01 o 
   5   9   5      419.15      373.86     27.37 o 
   6   9   5     1619.59     1584.04     72.10 o 
   7   9   5       17.38       28.94     28.46 o 
   8   9   5      381.96      404.42     38.88 o 
   9   9   5       46.44       79.71     33.72 o 
  10   9   5       43.30       44.09     28.33 o 
  11   9   5        3.88       40.70     35.51 o 
  12   9   5      251.96      467.39    110.61 o 
   0  10   5      234.52      261.30     48.11 o 
   1  10   5      427.77      427.85     21.64 o 
   2  10   5      283.49      279.31     24.73 o 
   3  10   5      456.12      493.04     36.57 o 
   4  10   5      112.44      154.35     32.96 o 
   5  10   5       94.28       54.22     32.94 o 
   6  10   5      135.83      135.73     37.38 o 
   7  10   5       20.61       53.46     34.28 o 
   8  10   5       72.24      137.11     24.44 o 
   9  10   5        1.56      110.67     28.35 o 
  10  10   5        3.71       66.46     39.35 o 
  11  10   5      254.62      472.17    103.29 o 
   1  11   5      211.84      150.64     24.20 o 
   2  11   5      677.87      705.16     39.84 o 
   3  11   5       18.16       45.68     33.86 o 
   4  11   5      119.22      132.13     34.61 o 
   5  11   5      266.30      241.44     37.89 o 
   6  11   5        0.04      -20.03     34.00 o 
   7  11   5      278.20      296.12     54.30 o 
   8  11   5        0.51       23.11     34.79 o 
   9  11   5        2.79       48.20     52.47 o 
  10  11   5        9.47      165.95     51.24 o 
   0  12   5      284.42      496.16     93.82 o 
   1  12   5      923.31      862.59     29.61 o 
   2  12   5       87.12       37.32     31.90 o 
   3  12   5      339.92      390.07     37.07 o 
   4  12   5        0.03       52.32     34.84 o 
   5  12   5      149.09      132.67     38.49 o 
   6  12   5       79.37       48.01     35.43 o 
   7  12   5        0.48       22.14     46.97 o 
   8  12   5      283.03      384.42     45.28 o 
   9  12   5        2.95      -52.44     52.44 o 
   1  13   5       52.15      112.10     26.85 o 
   2  13   5      224.64      177.19     73.87 o 
   3  13   5        3.60        0.08     34.02 o 
   4  13   5       57.55      103.20     55.16 o 
   5  13   5       88.57       95.25     49.54 o 
   6  13   5      875.18     1010.29     54.69 o 
   7  13   5      276.24      346.17    129.85 o 
   0  14   5      462.47      452.63     55.01 o 
   1  14   5        0.02       93.82     29.38 o 
   2  14   5       33.44        5.45     27.74 o 
   3  14   5      143.46      164.23     55.96 o 
   4  14   5        4.47      111.78     72.21 o 
   5  14   5      208.23      226.66     82.87 o 
   6  14   5       18.40      -13.39    106.72 o 
   1  15   5        6.22       36.90     97.38 o 
   2  15   5      235.98      394.58     41.62 o 
   3  15   5       37.24      -12.36     52.42 o 
   0   0   6      261.28      240.62     24.29 o 
   1   0   6     1617.53     1413.56     24.76 o 
   2   0   6    13107.71    12512.87     61.99 o 
   3   0   6     7674.56     8099.00    108.48 o 
   4   0   6     5480.12     6550.33     58.54 o 
   5   0   6     3505.58     3582.61     25.71 o 
   6   0   6        4.66       13.14      9.96 o 
   7   0   6       21.24       41.47     11.63 o 
   8   0   6        2.70        9.89     14.77 o 
   9   0   6      307.83      231.70     30.92 o 
  10   0   6       77.44       91.65     31.88 o 
  11   0   6      125.67       96.55     32.88 o 
  12   0   6      266.73      184.82     37.43 o 
  13   0   6       85.44      188.83     40.93 o 
  14   0   6        5.02       40.78     50.54 o 
   1   1   6      454.13      407.66     11.23 o 
   2   1   6      143.72      153.92      8.06 o 
   3   1   6     5124.40     5520.65     29.52 o 
   4   1   6     4050.11     3892.51     27.91 o 
   5   1   6      224.65      234.04      7.36 o 
   6   1   6     1010.65     1015.12     16.09 o 
   7   1   6     3747.97     3601.15     43.58 o 
   8   1   6     1435.89     1504.83     27.99 o 
   9   1   6        0.39        3.13     20.12 o 
  10   1   6     1858.36     2005.89     76.84 o 
  11   1   6        0.09        9.36     24.12 o 
  12   1   6      630.34      698.08     69.20 o 
  13   1   6       16.35       62.19     27.24 o 
  14   1   6       52.97      107.63     40.43 o 
   0   2   6       19.43       58.22     12.05 o 
   1   2   6       92.33       85.09      9.92 o 
   2   2   6     7584.33     7199.95     68.15 o 
   3   2   6       82.60      123.82      7.54 o 
   4   2   6      218.61      185.14      6.77 o 
   5   2   6      906.85      897.53     13.25 o 
   6   2   6      117.94       87.85      8.36 o 
   7   2   6     1721.35     1720.12     25.97 o 
   8   2   6      130.19      104.45     14.50 o 
   9   2   6        0.70      -16.57     16.57 o 
  10   2   6      568.90      568.89     26.12 o 
  11   2   6       40.19       54.24     23.62 o 
  12   2   6      102.40       79.54     40.01 o 
  13   2   6      368.79      456.98     73.71 o 
  14   2   6       17.43      -33.06     33.06 o 
   1   3   6     3064.75     3558.03     32.87 o 
   2   3   6      465.21      439.22     10.97 o 
   3   3   6      115.85      169.33      9.15 o 
   4   3   6     1245.90     1213.56     17.77 o 
   5   3   6     2477.48     2504.73     29.62 o 
   6   3   6      392.68      393.63     11.54 o 
   7   3   6       58.61       53.24     13.54 o 
   8   3   6       12.63       26.71     14.14 o 
   9   3   6      454.84      430.58     20.32 o 
  10   3   6       12.99      -14.73     17.64 o 
  11   3   6       21.70       -4.19     26.89 o 
  12   3   6       22.83      -20.91     29.02 o 
  13   3   6      103.86      150.66     91.43 o 
  14   3   6       22.49       17.67     56.18 o 
   0   4   6     3823.63     4414.23     45.19 o 
   1   4   6       47.32       81.97      8.14 o 
   2   4   6        4.62       23.66      7.03 o 
   3   4   6     2652.13     2716.53     28.02 o 
   4   4   6     5461.82     5460.42     52.07 o 
   5   4   6       44.57       40.19      9.96 o 
   6   4   6      485.91      483.65     14.00 o 
   7   4   6      550.47      564.39     15.41 o 
   8   4   6      682.47      639.57     21.04 o 
   9   4   6       83.07       39.62     20.61 o 
  10   4   6      121.47      165.59     30.69 o 
  11   4   6      123.24       44.24     34.91 o 
  12   4   6       18.74      -27.83     81.83 o 
  13   4   6       13.70       -7.39     37.50 o 
  14   4   6       37.14       -4.64     40.79 o 
   1   5   6      400.05      357.72     11.78 o 
   2   5   6     3925.38     3872.31     27.05 o 
   3   5   6     3015.80     2966.46     26.88 o 
   4   5   6     1767.70     1589.13     24.48 o 
   5   5   6       17.32       24.51     12.34 o 
   6   5   6       18.38        8.85     13.09 o 
   7   5   6      364.70      346.43     19.68 o 
   8   5   6      110.06      109.00     24.90 o 
   9   5   6       32.65       96.57     31.00 o 
  10   5   6      285.38      356.84     66.40 o 
  11   5   6       87.85       43.55     41.07 o 
  12   5   6       99.32      163.29    102.74 o 
  13   5   6       22.51      -53.51     53.51 o 
   0   6   6     5494.19     5431.38     69.97 o 
   1   6   6      548.55      661.45     10.25 o 
   2   6   6      650.93      576.99     13.76 o 
   3   6   6      222.06      198.07     10.99 o 
   4   6   6      135.41      139.59     10.54 o 
   5   6   6      323.72      326.67     14.88 o 
   6   6   6     1040.63      922.48     21.68 o 
   7   6   6       12.63       21.64     19.93 o 
   8   6   6      582.37      587.56     26.41 o 
   9   6   6      677.70      799.50     72.58 o 
  10   6   6     1038.72     1089.29     72.74 o 
  11   6   6      329.52      332.35     50.00 o 
  12   6   6       17.31      -12.57     42.24 o 
  13   6   6      115.87       63.90     91.34 o 
   1   7   6      227.68      185.68     11.41 o 
   2   7   6      246.38      252.08     13.14 o 
   3   7   6      132.73      152.46     13.08 o 
   4   7   6     4441.15     4241.19     59.51 o 
   5   7   6      196.74      200.68     17.29 o 
   6   7   6      216.46      194.68     21.10 o 
   7   7   6      186.21      175.26     22.11 o 
   8   7   6        0.86       39.53     22.17 o 
   9   7   6       15.41       85.47     28.23 o 
  10   7   6      507.52      623.92     35.43 o 
  11   7   6        4.32       79.13     29.56 o 
  12   7   6       56.71      186.96     55.22 o 
  13   7   6       14.22      200.65     44.26 o 
   0   8   6      387.00      402.57     29.17 o 
   1   8   6      120.30      115.15     16.30 o 
   2   8   6      393.96      370.56     14.45 o 
   3   8   6        4.88        7.66     15.09 o 
   4   8   6      556.18      529.80     20.61 o 
   5   8   6      548.33      527.44     36.00 o 
   6   8   6       12.95       24.37     24.24 o 
   7   8   6      133.52       94.58     22.21 o 
   8   8   6      335.47      239.08     36.17 o 
   9   8   6      162.99      196.20     25.78 o 
  10   8   6      459.53      543.10     33.75 o 
  11   8   6      179.54      158.52     63.34 o 
  12   8   6       18.78      106.22     42.07 o 
   1   9   6      134.85      105.61     21.51 o 
   2   9   6       80.01       85.44     22.06 o 
   3   9   6      261.29      224.11     19.64 o 
   4   9   6      571.10      558.56     36.51 o 
   5   9   6      172.90      223.61     33.08 o 
   6   9   6      606.75      554.96     26.55 o 
   7   9   6        5.44      -22.31     22.31 o 
   8   9   6       21.95       18.26     39.74 o 
   9   9   6        0.11       -3.55     25.64 o 
  10   9   6       16.74       38.24     29.46 o 
  11   9   6        2.97       45.28     31.55 o 
   0  10   6     9712.69     9208.71     90.40 o 
   1  10   6        0.42       14.66     23.28 o 
   2  10   6      307.50      258.71     25.28 o 
   3  10   6      598.58      614.44     38.60 o 
   4  10   6        0.96       25.23     31.60 o 
   5  10   6       28.72       52.34     32.63 o 
   6  10   6      715.89      602.65     31.80 o 
   7  10   6        7.30       23.73     34.48 o 
   8  10   6      173.33      261.95     70.31 o 
   9  10   6       13.79      -28.82     28.82 o 
  10  10   6        6.21        3.00     77.31 o 
  11  10   6      168.08       37.74     42.54 o 
   1  11   6        8.04        8.48     20.84 o 
   2  11   6     1162.70     1158.80     34.51 o 
   3  11   6       78.63      103.23     32.66 o 
   4  11   6      206.18      290.92     36.05 o 
   5  11   6      654.86      724.09     96.23 o 
   6  11   6      664.05      661.75     43.47 o 
   7  11   6        2.37       33.55     63.58 o 
   8  11   6       39.02       18.16     40.52 o 
   9  11   6      262.82      239.21     51.55 o 
  10  11   6      158.02       99.85     77.20 o 
   0  12   6     2043.34     2081.25     54.88 o 
   1  12   6      399.58      436.72     25.90 o 
   2  12   6      114.66       31.18     49.08 o 
   3  12   6       21.18       39.72     60.35 o 
   4  12   6        0.31       54.39     34.95 o 
   5  12   6       13.43       -3.33     38.09 o 
   6  12   6      246.12      280.75     88.44 o 
   7  12   6        0.04       84.36     40.60 o 
   8  12   6      185.63      127.14     44.24 o 
   9  12   6       27.37        9.52     40.84 o 
   1  13   6       21.73       69.75     41.48 o 
   2  13   6       36.03       30.64     52.14 o 
   3  13   6      222.33      174.54     37.52 o 
   4  13   6        4.94       29.11     44.07 o 
   5  13   6       68.37      103.34     39.72 o 
   6  13   6       56.47       48.91     71.79 o 
   7  13   6       52.13      172.01     96.06 o 
   0  14   6      257.68      103.39     53.65 o 
   1  14   6      520.14      537.19     87.39 o 
   2  14   6       82.51      176.54     31.06 o 
   3  14   6       56.50       93.60     50.97 o 
   4  14   6        0.01       97.46    117.21 o 
   5  14   6        4.64       11.51     38.65 o 
   1  15   6       85.71       13.70     54.59 o 
   2  15   6      175.49      309.04     80.25 o 
   1   1   7     3854.15     3638.22     34.26 o 
   2   1   7        3.86       28.09      9.72 o 
   3   1   7      876.48     1011.01     13.32 o 
   4   1   7      365.66      365.86     12.38 o 
   5   1   7      180.21      147.17      7.42 o 
   6   1   7       30.59       24.49      6.59 o 
   7   1   7      602.35      584.96     32.24 o 
   8   1   7        0.14       -2.60     14.04 o 
   9   1   7        6.19      -20.61     23.67 o 
  10   1   7        0.02        1.46     22.34 o 
  11   1   7      501.79      508.96     27.79 o 
  12   1   7      312.39      344.99     40.60 o 
  13   1   7        6.47      -31.41     31.41 o 
  14   1   7       51.83      287.68     46.73 o 
   0   2   7     5057.71     5248.95     35.10 o 
   1   2   7      635.99      587.75     16.29 o 
   2   2   7       77.91      100.12      8.66 o 
   3   2   7      491.76      508.78     10.68 o 
   4   2   7     4936.03     4758.88     49.48 o 
   5   2   7      379.05      314.36      8.91 o 
   6   2   7     1360.68     1433.06     31.40 o 
   7   2   7      869.84      882.91     28.38 o 
   8   2   7      529.46      536.16     17.68 o 
   9   2   7      930.32      908.69     28.32 o 
  10   2   7       19.26       13.55     22.60 o 
  11   2   7       40.04       15.59     25.92 o 
  12   2   7       27.35       60.82     31.08 o 
  13   2   7      333.13      348.56     52.54 o 
  14   2   7       13.45      225.58     56.86 o 
   1   3   7     9686.38     9252.29     91.62 o 
   2   3   7       66.99       56.14      8.63 o 
   3   3   7       68.34       66.47      8.97 o 
   4   3   7     1881.64     1926.46     16.34 o 
   5   3   7     1528.78     1591.89     19.21 o 
   6   3   7       18.45       15.83     12.00 o 
   7   3   7     5078.67     4982.10     66.88 o 
   8   3   7      104.42       89.30     15.42 o 
   9   3   7       27.87       63.73     18.38 o 
  10   3   7        3.79       22.52     22.09 o 
  11   3   7        0.89       29.82     29.14 o 
  12   3   7       82.48      153.45     32.23 o 
  13   3   7       13.82      104.95     39.97 o 
  14   3   7        8.50      117.73     43.45 o 
   0   4   7      332.10      439.02     13.04 o 
   1   4   7     6924.58     6555.49     43.19 o 
   2   4   7      228.30      218.66      9.89 o 
   3   4   7      907.80      911.27     12.96 o 
   4   4   7     1301.82     1444.64     16.77 o 
   5   4   7     4369.74     4144.58     31.06 o 
   6   4   7       13.12       17.31     11.99 o 
   7   4   7      477.14      429.90     16.06 o 
   8   4   7      564.03      500.78     20.08 o 
   9   4   7      326.10      292.22     23.77 o 
  10   4   7      317.04      286.82     24.11 o 
  11   4   7       73.50      173.27     46.16 o 
  12   4   7        0.01      129.31     53.28 o 
  13   4   7      544.25      716.37     88.53 o 
  14   4   7        6.84      -39.74    125.81 o 
   1   5   7     2354.34     2425.70     18.84 o 
   2   5   7      562.76      604.83     11.20 o 
   3   5   7     1210.75     1240.54     17.63 o 
   4   5   7      169.43      146.64     11.99 o 
   5   5   7       33.69       27.78     13.10 o 
   6   5   7        4.65       32.41     13.69 o 
   7   5   7     3091.87     2963.28     43.73 o 
   8   5   7      206.56      183.72     39.14 o 
   9   5   7       60.70       46.91     27.52 o 
  10   5   7        1.66       19.39     40.35 o 
  11   5   7        0.08        4.78     26.50 o 
  12   5   7       54.46       83.89     55.46 o 
  13   5   7        0.16      135.39     63.31 o 
   0   6   7        0.41       16.46     15.42 o 
   1   6   7     2186.32     2091.21     19.36 o 
   2   6   7       46.55       49.87     11.39 o 
   3   6   7      882.43      797.81     16.86 o 
   4   6   7       78.06       76.99     13.27 o 
   5   6   7        9.53        3.59     13.07 o 
   6   6   7       44.61       35.87     16.44 o 
   7   6   7        4.26        2.72     20.46 o 
   8   6   7      198.53      135.10     23.23 o 
   9   6   7       11.17        3.04     26.47 o 
  10   6   7      261.39      237.88     40.91 o 
  11   6   7      787.25      663.64     56.96 o 
  12   6   7       68.19      239.59     48.62 o 
  13   6   7        8.72      -26.54     72.32 o 
   1   7   7     1778.82     1722.84     28.17 o 
   2   7   7       21.77       51.97     14.58 o 
   3   7   7     5786.54     5667.88     49.12 o 
   4   7   7       21.19       42.59     15.70 o 
   5   7   7      241.46      225.34     17.97 o 
   6   7   7      141.34      128.38     21.69 o 
   7   7   7      687.86      698.23     27.63 o 
   8   7   7      258.51      219.60     24.33 o 
   9   7   7      279.70      383.02     55.87 o 
  10   7   7       29.60      -28.38     28.38 o 
  11   7   7        1.31      -34.03     34.03 o 
  12   7   7        2.27      -30.18     30.18 o 
   0   8   7       27.52       19.45     25.35 o 
   1   8   7      512.10      497.79     24.58 o 
   2   8   7      198.24      219.27     20.23 o 
   3   8   7     5756.02     5724.05     61.90 o 
   4   8   7      103.01       71.36     16.88 o 
   5   8   7       58.02       85.21     20.82 o 
   6   8   7      112.27      108.33     24.81 o 
   7   8   7       43.79       76.86     22.07 o 
   8   8   7      396.66      354.90     26.64 o 
   9   8   7      380.09      343.64     36.42 o 
  10   8   7        9.20      -34.97     34.97 o 
  11   8   7      498.04      408.46     98.51 o 
  12   8   7        5.85       21.61     54.07 o 
   1   9   7     2053.92     1826.47     72.21 o 
   2   9   7      388.01      351.39     25.56 o 
   3   9   7     1455.75     1319.49     28.21 o 
   4   9   7       68.07       26.81     19.50 o 
   5   9   7       58.91       56.79     20.56 o 
   6   9   7      162.40      129.11     28.25 o 
   7   9   7      751.76      800.03     31.78 o 
   8   9   7       34.76       83.01     28.08 o 
   9   9   7      467.71      567.13     49.04 o 
  10   9   7       13.09       60.78     46.38 o 
  11   9   7       32.54      -19.38     51.15 o 
   0  10   7      313.49      354.96     33.35 o 
   1  10   7       52.94       24.99     23.03 o 
   2  10   7        9.35        9.34     23.24 o 
   3  10   7      265.88      289.60     25.97 o 
   4  10   7      114.49      110.07     33.67 o 
   5  10   7       90.07      138.23     34.26 o 
   6  10   7      100.30       67.12     26.58 o 
   7  10   7       33.45        8.21     34.32 o 
   8  10   7        0.92       94.28     26.16 o 
   9  10   7      317.44      282.52     55.85 o 
  10  10   7       15.26      159.46     62.33 o 
   1  11   7       23.02        6.04     20.82 o 
   2  11   7      220.92      206.24     26.04 o 
   3  11   7      216.99      175.07     34.09 o 
   4  11   7        9.54       32.01     34.80 o 
   5  11   7       29.94       60.77     36.27 o 
   6  11   7       86.28       42.47     36.50 o 
   7  11   7       67.20      131.96     65.51 o 
   8  11   7       29.03       94.58     40.26 o 
   9  11   7       77.13       -8.72     38.22 o 
   0  12   7      133.14       99.04     32.89 o 
   1  12   7      136.01      100.75     34.35 o 
   2  12   7        0.01      -10.87     54.66 o 
   3  12   7      893.99      961.77     46.12 o 
   4  12   7       66.06       75.61     36.49 o 
   5  12   7       91.01      138.95     38.79 o 
   6  12   7       14.74        4.53     44.31 o 
   7  12   7        6.38       68.68     92.35 o 
   8  12   7        0.56      -35.58     76.21 o 
   1  13   7      642.03      677.14     35.92 o 
   2  13   7        1.62        9.40     28.47 o 
   3  13   7      229.60      296.89    119.08 o 
   4  13   7        1.66       36.07     72.70 o 
   5  13   7      715.59      697.52     49.60 o 
   6  13   7        1.12       31.35     57.62 o 
   7  13   7       56.73      234.70     85.58 o 
   0  14   7       14.19      -22.93     49.44 o 
   1  14   7        0.47      -30.66     34.12 o 
   2  14   7        2.55      136.37     40.41 o 
   3  14   7      776.52      779.88    147.96 o 
   4  14   7       11.03       96.74     85.02 o 
   5  14   7      180.28      198.54    109.69 o 
   0   0   8     4149.73     4027.55     31.27 o 
   1   0   8    10751.19    10769.85    106.25 o 
   2   0   8     1211.20     1020.81     73.53 o 
   3   0   8     1175.78     1179.88     20.42 o 
   4   0   8      574.48      617.73     14.36 o 
   5   0   8     1125.31     1122.48     26.44 o 
   6   0   8     1266.69     1200.19     22.32 o 
   7   0   8       92.11       85.92     15.54 o 
   8   0   8      390.59      367.29     32.29 o 
   9   0   8     1860.51     1848.80     50.09 o 
  10   0   8      233.26      291.04     36.41 o 
  11   0   8      510.49      557.70     42.80 o 
  12   0   8      516.53      491.30    133.28 o 
  13   0   8      159.84      249.25     41.46 o 
  14   0   8        5.80        5.51     85.86 o 
   1   1   8     7295.42     7225.45     28.48 o 
   2   1   8     1845.63     1858.60     19.28 o 
   3   1   8      228.81      167.36      8.67 o 
   4   1   8     1118.68     1024.42     13.05 o 
   5   1   8     3729.98     3750.91     39.44 o 
   6   1   8      295.33      311.73      9.94 o 
   7   1   8       28.44       41.58     10.53 o 
   8   1   8      279.69      260.83     20.56 o 
   9   1   8        2.06       14.72     21.64 o 
  10   1   8      262.21      357.25     31.32 o 
  11   1   8       66.13      101.37     31.37 o 
  12   1   8      289.55      278.97     44.64 o 
  13   1   8        0.41      156.32     34.33 o 
  14   1   8      170.31       89.95     43.98 o 
   0   2   8      495.70      537.79     16.83 o 
   1   2   8     1816.25     1666.54     18.94 o 
   2   2   8     2801.74     2685.50     21.22 o 
   3   2   8      655.45      699.80     11.40 o 
   4   2   8     1668.97     1872.80     16.24 o 
   5   2   8      301.12      302.63     11.16 o 
   6   2   8      630.77      686.14     17.63 o 
   7   2   8        1.30        5.46     14.00 o 
   8   2   8      328.83      332.52     17.16 o 
   9   2   8      208.51      166.87     19.33 o 
  10   2   8       43.09       21.89     23.10 o 
  11   2   8        0.10       -6.91     24.26 o 
  12   2   8        0.52       18.53     31.59 o 
  13   2   8       15.39      -29.37     35.95 o 
  14   2   8       20.63      -16.34    127.84 o 
   1   3   8     2215.90     2202.96     30.14 o 
   2   3   8      105.20       77.22      9.79 o 
   3   3   8     1706.41     1715.86     16.43 o 
   4   3   8     1111.97     1134.63     13.98 o 
   5   3   8      680.65      543.70     14.97 o 
   6   3   8       32.93       21.15     12.57 o 
   7   3   8      325.49      306.39     16.10 o 
   8   3   8      630.49      531.01     20.47 o 
   9   3   8      232.49      232.14     17.19 o 
  10   3   8      754.17      647.57     27.86 o 
  11   3   8       99.87      118.64     50.25 o 
  12   3   8        0.27      -35.99     35.99 o 
  13   3   8        3.48      -37.93     37.93 o 
  14   3   8        0.43       10.15    108.75 o 
   0   4   8      934.13     1071.09     23.08 o 
   1   4   8      326.59      292.19      9.15 o 
   2   4   8      118.31      147.50     10.01 o 
   3   4   8      778.96      884.26     14.68 o 
   4   4   8       59.17       72.13     11.71 o 
   5   4   8       14.53       20.34     13.49 o 
   6   4   8     1505.21     1424.73     34.88 o 
   7   4   8      205.59      177.56     14.33 o 
   8   4   8     2376.19     2314.13     53.59 o 
   9   4   8      165.22      194.95     22.44 o 
  10   4   8      200.63      198.62     23.80 o 
  11   4   8       70.29       27.06     35.73 o 
  12   4   8       64.46       42.89     51.13 o 
  13   4   8      151.57       43.49     60.30 o 
   1   5   8     3659.62     3638.63     47.11 o 
   2   5   8     1163.68     1252.32     18.23 o 
   3   5   8      257.80      230.88     13.44 o 
   4   5   8      334.78      321.00     13.61 o 
   5   5   8       25.17       38.71     13.92 o 
   6   5   8      741.84      627.78     18.60 o 
   7   5   8       77.03      106.48     16.26 o 
   8   5   8      290.16      284.17     23.43 o 
   9   5   8      208.30      227.43     42.57 o 
  10   5   8       11.12      -43.76     44.13 o 
  11   5   8        0.44       23.27     96.10 o 
  12   5   8      418.17      270.24     57.62 o 
  13   5   8       58.41       55.76    117.47 o 
   0   6   8      237.14      183.74     18.28 o 
   1   6   8        0.31        9.79     15.13 o 
   2   6   8     1575.56     1557.02     31.54 o 
   3   6   8       18.64       22.60     12.47 o 
   4   6   8      409.18      383.70     15.90 o 
   5   6   8      122.20      114.31     14.81 o 
   6   6   8     1384.02     1281.36     29.47 o 
   7   6   8      508.13      467.44     36.82 o 
   8   6   8      795.06      851.55     41.56 o 
   9   6   8      330.15      317.07     29.64 o 
  10   6   8       37.11      108.67     35.96 o 
  11   6   8       71.42       38.29     32.16 o 
  12   6   8       12.30      -58.56     58.56 o 
  13   6   8        1.64      177.44     65.51 o 
   1   7   8      542.03      474.62     19.59 o 
   2   7   8        3.71      -14.89     14.89 o 
   3   7   8        1.47       -5.83     15.50 o 
   4   7   8     1378.04     1359.91     25.84 o 
   5   7   8      164.64      170.21     18.55 o 
   6   7   8     2584.07     2410.88     57.29 o 
   7   7   8      294.56      358.86     24.89 o 
   8   7   8      297.37      295.23     31.60 o 
   9   7   8       96.83       81.90     24.99 o 
  10   7   8      250.14      295.79     32.16 o 
  11   7   8        1.62      -22.31     41.98 o 
  12   7   8       18.25      128.13     42.19 o 
   0   8   8       57.01       41.46     25.73 o 
   1   8   8      967.95     1000.31     29.94 o 
   2   8   8       59.43       46.81     21.45 o 
   3   8   8      413.89      336.21     18.94 o 
   4   8   8        2.48       21.24     17.17 o 
   5   8   8       18.46       -5.56     18.57 o 
   6   8   8       57.66       87.84     22.12 o 
   7   8   8       11.13      -18.16     24.07 o 
   8   8   8      263.21      205.77     25.66 o 
   9   8   8        5.53       91.91     25.19 o 
  10   8   8        0.02      127.42     51.74 o 
  11   8   8        0.04       86.42     31.66 o 
  12   8   8        2.61       94.16     30.27 o 
   1   9   8       99.29      109.79     23.88 o 
   2   9   8      201.59      255.91     24.94 o 
   3   9   8      904.88      927.27     26.35 o 
   4   9   8       52.42       43.33     19.81 o 
   5   9   8      135.37      150.43     45.30 o 
   6   9   8      464.48      486.74     40.39 o 
   7   9   8       40.00       51.52     29.31 o 
   8   9   8       18.84        0.66     31.14 o 
   9   9   8      199.89      209.03     45.61 o 
  10   9   8       85.45      184.60     36.00 o 
  11   9   8        0.47      127.08     53.03 o 
   0  10   8      494.22      527.12     35.32 o 
   1  10   8      486.81      537.12     25.20 o 
   2  10   8        0.19       14.72     23.20 o 
   3  10   8      421.82      396.32     28.04 o 
   4  10   8      136.81       94.07     33.72 o 
   5  10   8       18.53        1.44     26.59 o 
   6  10   8      831.79      824.81     35.54 o 
   7  10   8      305.07      347.29     44.38 o 
   8  10   8      699.32      704.51     76.16 o 
   9  10   8        3.86      -36.13     60.27 o 
  10  10   8       80.48       47.24     41.16 o 
   1  11   8      338.86      331.41     24.29 o 
   2  11   8      196.82      246.88     27.59 o 
   3  11   8      479.95      522.58     42.17 o 
   4  11   8      588.63      669.57     43.09 o 
   5  11   8      122.46      103.89     36.50 o 
   6  11   8      675.73      641.80     49.35 o 
   7  11   8       93.39      129.60     46.04 o 
   8  11   8      192.42      313.76     33.94 o 
   9  11   8      196.12      147.59     40.80 o 
   0  12   8      589.29      582.65     40.57 o 
   1  12   8       45.50       85.22     23.46 o 
   2  12   8      192.60      119.02     52.26 o 
   3  12   8      199.42      212.71     36.97 o 
   4  12   8        3.54       44.97     37.02 o 
   5  12   8        1.20       -4.38     36.78 o 
   6  12   8      296.33      221.09     56.37 o 
   7  12   8       15.84       79.65     67.98 o 
   8  12   8      372.28      519.10     49.53 o 
   1  13   8      159.54      186.63     43.98 o 
   2  13   8       35.57       46.73     30.10 o 
   3  13   8       44.38       17.36     36.91 o 
   4  13   8       92.97      144.01     41.58 o 
   5  13   8       99.82       56.65     39.65 o 
   6  13   8       22.07      -38.92     54.03 o 
   0  14   8        2.08       -3.54     31.00 o 
   1  14   8        6.33      -11.15     28.70 o 
   2  14   8      140.90      172.40     37.31 o 
   3  14   8      127.04       62.49     30.98 o 
   4  14   8       63.39      109.82     40.34 o 
   1   1   9      381.66      390.95     10.96 o 
   2   1   9     1430.49     1579.09     19.21 o 
   3   1   9       30.13       29.51      8.21 o 
   4   1   9      893.25      855.35     13.91 o 
   5   1   9      189.00      186.23     11.52 o 
   6   1   9      213.54      212.51     16.57 o 
   7   1   9      251.99      226.32     13.15 o 
   8   1   9       22.44       38.92     17.90 o 
   9   1   9      691.33      656.57     23.84 o 
  10   1   9      521.28      474.47     28.16 o 
  11   1   9       94.61       92.87     26.38 o 
  12   1   9        6.97      -29.15     29.15 o 
  13   1   9       38.91       82.44     32.14 o 
  14   1   9        1.49      159.53     59.61 o 
   0   2   9     4058.66     4233.43     35.59 o 
   1   2   9      539.82      628.94     22.18 o 
   2   2   9     5237.39     4917.09     59.43 o 
   3   2   9       17.55        9.36      7.41 o 
   4   2   9      378.65      421.39     12.47 o 
   5   2   9     1480.28     1368.18     21.97 o 
   6   2   9      617.27      586.08     18.53 o 
   7   2   9       34.81       48.26     14.55 o 
   8   2   9      732.29      691.49     27.69 o 
   9   2   9      600.21      566.44     27.06 o 
  10   2   9      878.05      973.55     32.84 o 
  11   2   9       36.60       37.18     30.47 o 
  12   2   9       63.94       40.70     55.09 o 
  13   2   9        0.04       97.51     46.81 o 
   1   3   9       53.55       80.81     12.18 o 
   2   3   9      729.89      698.37     14.85 o 
   3   3   9      744.58      698.57     13.35 o 
   4   3   9    11395.93    11275.50    109.36 o 
   5   3   9     5051.43     4947.59     46.39 o 
   6   3   9       77.44       58.43     14.99 o 
   7   3   9        0.06        0.86     14.38 o 
   8   3   9      540.61      557.05     19.95 o 
   9   3   9       98.63       72.75     17.87 o 
  10   3   9      634.55      658.09     28.99 o 
  11   3   9      113.64      165.72     51.01 o 
  12   3   9      123.89       75.79     39.11 o 
  13   3   9        0.85      133.33     41.35 o 
   0   4   9       45.04      101.95     16.13 o 
   1   4   9     1828.24     1846.31     20.49 o 
   2   4   9     1329.37     1311.39     17.23 o 
   3   4   9     1793.72     1827.37     20.82 o 
   4   4   9      798.35      808.81     18.20 o 
   5   4   9     1950.58     1924.62     25.18 o 
   6   4   9      886.22      879.10     21.69 o 
   7   4   9      470.87      392.31     16.36 o 
   8   4   9       30.96       18.87     17.96 o 
   9   4   9       26.76       -2.31     21.72 o 
  10   4   9      149.49      227.02     32.00 o 
  11   4   9      144.71       92.77     59.92 o 
  12   4   9      209.81      349.59     44.28 o 
  13   4   9       66.70      129.36    120.72 o 
   1   5   9       64.35       92.79     15.00 o 
   2   5   9      420.39      377.56     13.55 o 
   3   5   9     1726.07     1766.64     22.05 o 
   4   5   9     1278.86     1212.72     30.85 o 
   5   5   9      190.59      161.18     15.72 o 
   6   5   9      274.32      316.03     17.39 o 
   7   5   9      961.35      862.51     22.03 o 
   8   5   9     1066.33     1037.35     34.15 o 
   9   5   9       90.54       69.06     26.95 o 
  10   5   9      131.35      220.46     55.17 o 
  11   5   9      237.09      284.84    112.95 o 
  12   5   9        0.14      151.86     45.71 o 
  13   5   9       58.35       19.05    174.43 o 
   0   6   9     6071.02     5804.49     49.20 o 
   1   6   9     1143.61     1116.69     23.75 o 
   2   6   9     1171.59     1094.77     22.54 o 
   3   6   9       10.61       18.48     15.52 o 
   4   6   9      725.17      665.54     24.35 o 
   5   6   9        8.46       14.51     15.26 o 
   6   6   9       30.29        2.85     18.51 o 
   7   6   9      379.94      336.19     32.87 o 
   8   6   9       42.71       48.16     33.33 o 
   9   6   9       33.04       23.57     42.02 o 
  10   6   9        0.41       26.19     31.40 o 
  11   6   9        6.23       52.72     57.15 o 
  12   6   9        4.44      159.10     61.99 o 
   1   7   9       50.79       30.85     16.80 o 
   2   7   9     1071.55     1123.61     39.93 o 
   3   7   9      143.30      139.45     20.84 o 
   4   7   9      768.11      768.87     22.36 o 
   5   7   9     1503.42     1559.61     28.19 o 
   6   7   9     1599.23     1596.71     35.71 o 
   7   7   9      195.91      207.50     23.89 o 
   8   7   9      320.03      309.78     42.93 o 
   9   7   9        2.26      -10.13     28.97 o 
  10   7   9      188.94      173.42     29.95 o 
  11   7   9       17.23       47.63     29.92 o 
  12   7   9       97.39      175.13    176.05 o 
   0   8   9     2573.17     2462.35     87.03 o 
   1   8   9      248.88      260.18     20.60 o 
   2   8   9        1.30        6.69     22.15 o 
   3   8   9     1020.85     1133.12     32.88 o 
   4   8   9      808.81      708.73     22.59 o 
   5   8   9     1029.11     1076.75     25.67 o 
   6   8   9      243.95      259.04     23.82 o 
   7   8   9       11.53       40.20     22.72 o 
   8   8   9      157.89      123.12     24.01 o 
   9   8   9       99.53      116.48     29.43 o 
  10   8   9       15.24       71.06     57.28 o 
  11   8   9       36.17       -6.14     48.32 o 
   1   9   9      221.07      206.57     21.36 o 
   2   9   9      590.70      488.96     28.05 o 
   3   9   9      936.75      886.34     27.35 o 
   4   9   9      500.17      458.61     32.14 o 
   5   9   9      149.40      184.58     26.58 o 
   6   9   9       90.90       65.73     28.45 o 
   7   9   9      631.76      577.07     30.91 o 
   8   9   9       37.75       53.10     23.76 o 
   9   9   9      142.01      188.55     37.90 o 
  10   9   9        5.45       64.94     37.04 o 
  11   9   9        0.97      147.14     79.59 o 
   0  10   9      222.68      248.92     58.82 o 
   1  10   9        1.22      -15.83     24.73 o 
   2  10   9      283.00      252.50     26.20 o 
   3  10   9       20.07       32.69     24.06 o 
   4  10   9      179.00      150.94     35.13 o 
   5  10   9      293.04      313.10     30.24 o 
   6  10   9       75.53       51.42     27.80 o 
   7  10   9       27.25       -5.04     35.90 o 
   8  10   9        0.29       19.90     59.75 o 
   9  10   9       16.62       -8.62     43.30 o 
  10  10   9       17.71      220.30     91.35 o 
   1  11   9        1.29       -5.62     21.42 o 
   2  11   9      133.40      175.03     27.48 o 
   3  11   9       21.90       17.00     33.15 o 
   4  11   9       20.68       21.38     34.79 o 
   5  11   9        1.56       34.21     37.97 o 
   6  11   9       64.30       26.77     36.03 o 
   7  11   9       40.67       38.85     39.26 o 
   8  11   9        7.30       13.01     78.04 o 
   9  11   9       46.89      -40.67     40.67 o 
   0  12   9     1251.65     1184.78    114.34 o 
   1  12   9      563.62      550.99     28.49 o 
   2  12   9        4.80       49.74     22.47 o 
   3  12   9       11.67      -21.48     34.30 o 
   4  12   9       30.24       25.11     41.13 o 
   5  12   9      240.40      318.18     41.91 o 
   6  12   9       16.80       -1.94     56.95 o 
   7  12   9      185.95      230.47    107.18 o 
   1  13   9       24.06      -16.84     23.92 o 
   2  13   9      236.31      302.06     34.24 o 
   3  13   9       68.41       56.22     38.36 o 
   4  13   9        3.37       21.99     40.43 o 
   5  13   9       11.55      101.50     48.29 o 
   6  13   9      158.49      194.35    143.65 o 
   0  14   9      297.83      402.58     38.58 o 
   1  14   9       63.64       -5.17     36.33 o 
   2  14   9       20.88       65.99     31.72 o 
   3  14   9      150.80      124.58     37.81 o 
   0   0  10     2911.35     2870.85    660.12 o 
   1   0  10     2800.57     3098.12     29.61 o 
   2   0  10     6143.70     6327.13     62.56 o 
   3   0  10     3086.24     3202.89     37.05 o 
   4   0  10     1201.56     1149.14     20.98 o 
   5   0  10     8130.23     7461.52    107.32 o 
   6   0  10        0.46       -4.61     16.07 o 
   7   0  10       36.17       49.82     22.17 o 
   8   0  10       38.06       -9.21     23.87 o 
   9   0  10      267.44      237.68     42.00 o 
  10   0  10      151.10      197.20     37.29 o 
  11   0  10      472.55      474.55     42.71 o 
  12   0  10      210.26      298.28     91.81 o 
  13   0  10      155.36       42.80     38.55 o 
   1   1  10      419.75      405.34     11.51 o 
   2   1  10      525.39      478.65     14.55 o 
   3   1  10       27.05       41.93      8.47 o 
   4   1  10       30.43       49.89      8.61 o 
   5   1  10      769.85      715.96     15.01 o 
   6   1  10      581.13      562.25     16.79 o 
   7   1  10     2446.00     2275.84     42.87 o 
   8   1  10      108.49      140.71     19.49 o 
   9   1  10      387.23      346.08     22.19 o 
  10   1  10        0.31       18.19     24.23 o 
  11   1  10      131.01      133.77     29.54 o 
  12   1  10       22.32       89.62     31.94 o 
  13   1  10       34.00      -33.29     33.29 o 
   0   2  10     3072.75     3057.73     32.51 o 
   1   2  10      120.39      141.25     10.85 o 
   2   2  10      239.21      214.71     13.39 o 
   3   2  10        3.97        7.70      8.23 o 
   4   2  10     1687.19     1684.82     18.86 o 
   5   2  10     1152.14     1031.12     45.17 o 
   6   2  10        0.31       16.93     13.68 o 
   7   2  10       20.88       -0.56     15.33 o 
   8   2  10      180.83      191.47     17.45 o 
   9   2  10      373.18      320.79     26.16 o 
  10   2  10       24.57       18.10     20.57 o 
  11   2  10      158.81      105.41     26.17 o 
  12   2  10      171.40      183.87     27.25 o 
  13   2  10       75.68        5.41     42.82 o 
   1   3  10      698.92      866.37     17.71 o 
   2   3  10      179.95      153.17     12.70 o 
   3   3  10      793.97      813.65     15.47 o 
   4   3  10        0.20        6.95     11.33 o 
   5   3  10      244.10      266.44     15.25 o 
   6   3  10        8.07       18.84     17.11 o 
   7   3  10     1554.81     1471.49     25.03 o 
   8   3  10     1426.70     1336.31     28.17 o 
   9   3  10      688.46      747.39     33.33 o 
  10   3  10      236.03      128.78     29.54 o 
  11   3  10       22.56      -34.39     34.39 o 
  12   3  10        0.03      -38.51     38.51 o 
  13   3  10        0.79       17.86    129.94 o 
   0   4  10     2085.48     2161.99     31.61 o 
   1   4  10       10.41       26.94     11.48 o 
   2   4  10       13.56       -6.56     12.10 o 
   3   4  10     1112.67     1085.56     18.53 o 
   4   4  10       35.37       27.06     14.34 o 
   5   4  10     2025.63     2003.20     32.68 o 
   6   4  10      238.70      222.45     17.33 o 
   7   4  10      410.89      381.79     20.98 o 
   8   4  10        0.29      -17.97     17.97 o 
   9   4  10      293.12      297.26     24.67 o 
  10   4  10       69.61      -38.53     38.53 o 
  11   4  10       63.09       -2.48    144.18 o 
  12   4  10        1.93      -40.69     40.69 o 
  13   4  10       17.73      271.26     72.51 o 
   1   5  10       11.22        8.70     11.32 o 
   2   5  10      158.40      174.69     12.74 o 
   3   5  10       48.49       68.38     14.22 o 
   4   5  10        1.81       -6.33     15.92 o 
   5   5  10     1137.25     1114.82     22.24 o 
   6   5  10      606.85      559.90     19.66 o 
   7   5  10     1723.63     1658.24     32.44 o 
   8   5  10       51.82       55.41     26.72 o 
   9   5  10     1346.78     1324.05     39.15 o 
  10   5  10       19.72       34.05     40.90 o 
  11   5  10       46.56      -33.37     39.78 o 
  12   5  10        9.65       -5.92    117.46 o 
   0   6  10     1984.05     2023.34     33.70 o 
   1   6  10       15.67        6.59     15.23 o 
   2   6  10        5.85       -4.85     17.47 o 
   3   6  10     3057.88     3021.17     53.62 o 
   4   6  10      289.90      279.32     18.98 o 
   5   6  10     2370.70     2345.46     46.02 o 
   6   6  10      475.18      464.59     24.10 o 
   7   6  10       52.50       23.29     18.97 o 
   8   6  10      114.79      145.39     23.91 o 
   9   6  10       23.37       -1.69     28.10 o 
  10   6  10       18.34      -40.58     40.95 o 
  11   6  10      109.83       34.02     50.45 o 
  12   6  10        2.66      255.94     69.57 o 
   1   7  10        4.63        1.24     15.49 o 
   2   7  10      110.36       80.75     18.57 o 
   3   7  10       51.45       59.96     20.03 o 
   4   7  10      462.36      513.48     21.95 o 
   5   7  10      617.35      544.50     22.60 o 
   6   7  10      606.59      624.50     23.40 o 
   7   7  10      110.35      142.88     24.04 o 
   8   7  10       29.69       66.42     31.37 o 
   9   7  10        2.59       33.38     23.85 o 
  10   7  10      119.71       -3.73     28.44 o 
  11   7  10       82.36      -13.41     32.38 o 
   0   8  10      122.82      102.82     28.87 o 
   1   8  10        0.95       13.71     19.38 o 
   2   8  10      196.79      258.28     45.24 o 
   3   8  10       27.23       60.79     19.98 o 
   4   8  10      359.25      339.58     27.30 o 
   5   8  10        0.59       -3.98     18.05 o 
   6   8  10       64.14       70.91     23.60 o 
   7   8  10        2.85       -5.94     35.80 o 
   8   8  10        0.04       52.22     40.43 o 
   9   8  10        2.12      -34.07     35.88 o 
  10   8  10       16.91       15.33     61.48 o 
  11   8  10       23.39       -0.74     30.60 o 
   1   9  10      444.55      451.66     24.80 o 
   2   9  10      382.61      334.47     30.69 o 
   3   9  10      568.12      471.02     29.06 o 
   4   9  10      125.15      180.37     30.46 o 
   5   9  10      286.63      269.73     27.95 o 
   6   9  10      112.18      181.78     39.84 o 
   7   9  10      145.71       99.35     27.62 o 
   8   9  10       97.33       18.88     32.40 o 
   9   9  10      119.62      278.37     46.87 o 
  10   9  10      120.03      131.71     54.47 o 
   0  10  10      134.67       92.54     30.19 o 
   1  10  10       60.80       73.73     21.37 o 
   2  10  10      265.07      347.85     29.02 o 
   3  10  10      718.89      697.05     32.20 o 
   4  10  10      571.85      490.17     40.69 o 
   5  10  10      470.99      463.55     45.75 o 
   6  10  10      119.17      138.07     29.96 o 
   7  10  10      314.14      313.25     53.96 o 
   8  10  10        7.85       41.10     40.27 o 
   9  10  10       32.36      -25.87     30.36 o 
   1  11  10      132.22      157.16     23.07 o 
   2  11  10       21.39       25.43     22.37 o 
   3  11  10        7.32       -4.06     25.35 o 
   4  11  10      980.66      918.19     47.58 o 
   5  11  10      539.73      588.96     85.81 o 
   6  11  10       56.36       91.48     38.44 o 
   7  11  10      687.24      759.32     62.14 o 
   8  11  10       53.28      175.97     45.46 o 
   0  12  10      226.93      212.33     37.66 o 
   1  12  10        3.03       30.91     24.63 o 
   2  12  10      108.09      178.69     66.38 o 
   3  12  10      237.65      261.21     38.53 o 
   4  12  10        0.78      -68.50     68.50 o 
   5  12  10        0.03       30.07    111.59 o 
   6  12  10       38.75      -19.83     47.55 o 
   7  12  10        3.99       90.42     42.46 o 
   1  13  10       37.98       43.15     32.81 o 
   2  13  10      124.42      124.68     42.05 o 
   3  13  10      233.22      224.51     32.89 o 
   4  13  10      121.87       78.26     66.81 o 
   5  13  10        0.15       28.65    121.96 o 
   0  14  10       69.59       62.56    149.28 o 
   1  14  10       37.72      -58.49     58.49 o 
   2  14  10       62.60      -32.19     37.72 o 
   1   1  11     1285.57     1244.50     71.37 o 
   2   1  11      367.18      393.92     18.22 o 
   3   1  11      106.25      101.07      9.20 o 
   4   1  11     1030.89     1029.14     23.63 o 
   5   1  11        1.45       -2.18     10.39 o 
   6   1  11      703.70      681.22     19.71 o 
   7   1  11      723.29      719.30     18.90 o 
   8   1  11       98.61       92.53     18.21 o 
   9   1  11      140.09      130.65     27.24 o 
  10   1  11       15.19      -19.48     25.02 o 
  11   1  11       11.13       28.29     42.04 o 
  12   1  11        2.69       -0.08     40.03 o 
  13   1  11        9.57      -23.13     40.62 o 
   0   2  11     5516.33     5067.99     42.09 o 
   1   2  11     3171.31     3354.32     34.11 o 
   2   2  11       78.10       74.22     13.25 o 
   3   2  11      568.50      616.10     14.73 o 
   4   2  11        3.66        7.84     10.62 o 
   5   2  11      228.18      223.37     16.85 o 
   6   2  11     1176.02     1170.53     22.83 o 
   7   2  11      242.30      262.27     17.64 o 
   8   2  11     1863.73     1839.58     60.25 o 
   9   2  11       25.10        9.91     19.71 o 
  10   2  11       61.82      104.65     21.01 o 
  11   2  11        3.90       29.72     51.79 o 
  12   2  11        6.07       71.91     40.30 o 
  13   2  11       28.26       96.36     40.69 o 
   1   3  11       43.29       54.56     11.64 o 
   2   3  11        6.21       -1.45     12.26 o 
   3   3  11       43.58       48.93     13.10 o 
   4   3  11      723.80      665.75     17.48 o 
   5   3  11        0.68      -14.05     14.35 o 
   6   3  11     9667.04     9271.84    131.90 o 
   7   3  11      768.05      784.01     23.71 o 
   8   3  11      543.35      516.38     24.79 o 
   9   3  11        1.95      -16.90     20.13 o 
  10   3  11       63.76       65.08     29.07 o 
  11   3  11       15.90      143.82     44.03 o 
  12   3  11      153.35      217.50     53.33 o 
  13   3  11       41.20      -18.31     41.90 o 
   0   4  11     3692.86     3693.95     40.75 o 
   1   4  11     1626.73     1670.26     21.20 o 
   2   4  11      346.33      324.22     15.81 o 
   3   4  11       45.11       45.08     13.04 o 
   4   4  11        8.28       26.71     15.24 o 
   5   4  11      835.97      832.16     20.97 o 
   6   4  11      198.86      195.84     20.35 o 
   7   4  11      112.51      113.32     22.82 o 
   8   4  11     1005.75      930.09     35.04 o 
   9   4  11       85.44       79.07     18.67 o 
  10   4  11      359.45      261.38     32.11 o 
  11   4  11       36.38       98.49     40.66 o 
  12   4  11       31.33      -12.10    123.57 o 
   1   5  11      550.84      522.80     15.16 o 
   2   5  11      923.30      899.47     20.74 o 
   3   5  11      483.60      471.02     17.69 o 
   4   5  11      707.20      672.29     21.66 o 
   5   5  11     2076.73     1938.48     43.27 o 
   6   5  11      142.67      153.95     17.80 o 
   7   5  11      143.97      146.77     18.42 o 
   8   5  11      139.76      117.45     23.71 o 
   9   5  11      122.65      183.69     61.33 o 
  10   5  11      332.83      143.99     35.57 o 
  11   5  11        8.12       66.34     37.61 o 
  12   5  11       13.84       72.19     58.99 o 
   0   6  11       25.83       47.06     19.58 o 
   1   6  11       55.70       45.41     15.84 o 
   2   6  11     2104.08     1959.15     31.75 o 
   3   6  11     1503.54     1529.07     30.25 o 
   4   6  11       14.38       15.66     18.08 o 
   5   6  11        9.30      -11.62     17.08 o 
   6   6  11      362.45      343.10     19.45 o 
   7   6  11       27.57        9.19     20.75 o 
   8   6  11       44.35       35.87     35.79 o 
   9   6  11       49.62       11.73     38.44 o 
  10   6  11       88.96      168.57     56.64 o 
  11   6  11       40.15       16.43    171.04 o 
  12   6  11      159.36      353.04     73.71 o 
   1   7  11        7.83        8.72     16.45 o 
   2   7  11      483.82      490.29     22.98 o 
   3   7  11      143.26      138.00     20.84 o 
   4   7  11     2966.48     2885.37     35.83 o 
   5   7  11      483.58      504.81     22.64 o 
   6   7  11        0.52      -16.93     18.92 o 
   7   7  11        2.58        4.37     22.71 o 
   8   7  11      134.53       44.35     27.38 o 
   9   7  11       12.50       17.81     23.26 o 
  10   7  11       74.16      165.95     31.43 o 
  11   7  11      164.50      268.25     43.99 o 
   0   8  11      845.71      864.29     38.23 o 
   1   8  11      656.01      634.44     25.41 o 
   2   8  11     2429.45     2271.95     50.59 o 
   3   8  11       35.43       33.37     20.43 o 
   4   8  11       80.42       79.76     19.29 o 
   5   8  11      342.67      314.09     26.59 o 
   6   8  11        0.11      -22.28     22.28 o 
   7   8  11      401.50      415.36     31.62 o 
   8   8  11      269.61      234.68     42.14 o 
   9   8  11        7.26      122.88     31.55 o 
  10   8  11       81.47      121.79     37.30 o 
   1   9  11        3.14       -7.45     21.33 o 
   2   9  11      448.03      405.15     35.63 o 
   3   9  11       39.04       31.12     24.48 o 
   4   9  11      326.71      269.04     28.00 o 
   5   9  11      132.16      195.11     22.67 o 
   6   9  11      167.83       66.30     27.71 o 
   7   9  11       34.82      -18.86     30.50 o 
   8   9  11       54.38       38.14     25.03 o 
   9   9  11       21.23       83.97     38.96 o 
  10   9  11       62.74      382.75    137.78 o 
   0  10  11        5.44      -14.14     30.72 o 
   1  10  11        2.06        2.89     21.31 o 
   2  10  11        0.60       15.28     21.41 o 
   3  10  11      130.62       66.94     34.07 o 
   4  10  11       66.16       50.99     28.33 o 
   5  10  11       54.61       80.35     28.26 o 
   6  10  11       69.52      104.27     51.47 o 
   7  10  11        2.63        5.55     28.38 o 
   8  10  11       56.93      266.45    153.96 o 
   9  10  11       37.07       87.95     32.35 o 
   1  11  11       36.66       -4.75     21.89 o 
   2  11  11       27.11       62.78     24.22 o 
   3  11  11        0.04      -26.36     26.36 o 
   4  11  11      122.06      176.92     51.23 o 
   5  11  11      108.98      100.42     37.29 o 
   6  11  11       24.48      -18.50     86.62 o 
   7  11  11        8.38      -36.21     55.37 o 
   8  11  11       17.88      142.66     38.22 o 
   0  12  11        1.99        0.94     41.09 o 
   1  12  11        1.69      -31.04     31.04 o 
   2  12  11      131.29      135.01     25.21 o 
   3  12  11       20.05       -2.86     29.85 o 
   4  12  11      103.62       87.19     70.65 o 
   5  12  11        1.73       68.43     41.16 o 
   6  12  11      248.56      194.17     41.16 o 
   1  13  11        0.47        1.04     29.27 o 
   2  13  11      181.02      277.12     68.53 o 
   3  13  11       77.54       87.72     41.05 o 
   4  13  11      982.12     1019.47    139.11 o 
   0   0  12       46.81       29.05     31.30 o 
   1   0  12      336.94      299.21     51.65 o 
   2   0  12       23.71       -6.72     23.33 o 
   3   0  12     1777.56     1521.22    185.73 o 
   4   0  12      303.55      291.66     23.15 o 
   5   0  12     2341.45     2335.17     60.38 o 
   6   0  12     1779.48     1704.25     30.89 o 
   7   0  12      249.70      268.16     27.05 o 
   8   0  12     2353.31     2243.92     89.85 o 
   9   0  12      164.71      191.97     28.50 o 
  10   0  12       56.68       66.56     53.30 o 
  11   0  12      462.44      457.37     95.62 o 
  12   0  12       11.72      -38.47     38.47 o 
  13   0  12      369.16      426.27    289.34 o 
   1   1  12     1631.64     1558.73     29.53 o 
   2   1  12     1184.28     1141.77     20.45 o 
   3   1  12     1139.68      982.65     56.46 o 
   4   1  12     1989.99     1694.86     86.02 o 
   5   1  12      844.67      800.83     19.59 o 
   6   1  12       91.68       69.51     15.92 o 
   7   1  12       13.71       15.42     17.43 o 
   8   1  12       47.99       48.80     18.34 o 
   9   1  12      187.35      251.44     22.61 o 
  10   1  12      146.24      115.72     23.17 o 
  11   1  12        3.45       36.53     33.03 o 
  12   1  12        7.15      -33.00     33.00 o 
   0   2  12      502.54      619.86     21.04 o 
   1   2  12     1830.80     1841.72     23.88 o 
   2   2  12       38.95       41.55     13.84 o 
   3   2  12      321.63      288.07     16.96 o 
   4   2  12      243.58      226.66     14.43 o 
   5   2  12       55.60       63.35     16.07 o 
   6   2  12      129.67      136.54     17.22 o 
   7   2  12      501.54      405.13     24.53 o 
   8   2  12        4.67       34.46     20.56 o 
   9   2  12       79.22       78.45     20.75 o 
  10   2  12        0.06      -21.77     21.77 o 
  11   2  12      246.42      268.60     33.02 o 
  12   2  12        2.64      -33.07     33.07 o 
   1   3  12      555.74      607.92     15.93 o 
   2   3  12      155.35      183.28     12.56 o 
   3   3  12     1451.28     1526.44     22.14 o 
   4   3  12      403.09      408.94     19.73 o 
   5   3  12       66.63       65.16     16.46 o 
   6   3  12      319.97      291.81     19.35 o 
   7   3  12      219.64      213.12     21.82 o 
   8   3  12        5.70       36.85     19.94 o 
   9   3  12        0.88       -3.02     23.58 o 
  10   3  12        6.40       40.90     31.78 o 
  11   3  12        4.12      -48.00     48.00 o 
  12   3  12       32.26      105.46     48.30 o 
   0   4  12     3089.81     2954.72     38.54 o 
   1   4  12      354.58      362.09     17.15 o 
   2   4  12       27.49       37.84     13.82 o 
   3   4  12      877.95      841.63     32.20 o 
   4   4  12     2095.94     2013.01     29.94 o 
   5   4  12      897.47      846.87     22.03 o 
   6   4  12     1714.34     1679.82     27.23 o 
   7   4  12      214.01      219.93     20.54 o 
   8   4  12       14.13       73.65     25.32 o 
   9   4  12        2.72       31.49     21.86 o 
  10   4  12      168.61      211.00     55.36 o 
  11   4  12       23.35       -1.63     93.87 o 
  12   4  12       64.75      151.34     42.87 o 
   1   5  12     2100.53     1936.40     22.57 o 
   2   5  12      106.45       78.99     14.51 o 
   3   5  12      594.46      582.73     23.60 o 
   4   5  12     1117.14     1071.15     27.93 o 
   5   5  12      173.48      197.27     18.38 o 
   6   5  12       32.84        7.25     17.32 o 
   7   5  12      784.44      799.62     23.60 o 
   8   5  12        0.84       11.06     19.56 o 
   9   5  12      549.33      594.22     45.41 o 
  10   5  12      400.09      246.27     44.60 o 
  11   5  12      132.22      172.09    110.78 o 
  12   5  12       51.55      150.09     60.78 o 
   0   6  12       58.18       76.24     20.29 o 
   1   6  12        5.70        6.91     16.24 o 
   2   6  12       41.44       38.33     19.39 o 
   3   6  12       79.02       94.15     20.46 o 
   4   6  12      648.58      586.06     24.87 o 
   5   6  12      373.62      356.34     19.80 o 
   6   6  12     1037.73     1043.43     25.68 o 
   7   6  12       62.05       83.79     21.35 o 
   8   6  12      613.67      676.85     71.28 o 
   9   6  12      556.44      511.04     51.74 o 
  10   6  12        7.67      -26.91     26.91 o 
  11   6  12      160.36      198.65    118.88 o 
   1   7  12       16.82       56.39     17.08 o 
   2   7  12      121.92      114.67     20.07 o 
   3   7  12      143.95      147.39     21.35 o 
   4   7  12       52.65       32.65     20.91 o 
   5   7  12      188.97      191.63     21.13 o 
   6   7  12      141.64      134.43     26.64 o 
   7   7  12       41.22       -1.98     23.23 o 
   8   7  12       67.07      131.97     26.70 o 
   9   7  12       44.51      -11.31     34.83 o 
  10   7  12       15.59      145.29    184.64 o 
   0   8  12      327.49      326.14     65.86 o 
   1   8  12       89.06      124.18     21.59 o 
   2   8  12        1.00       -8.21     20.40 o 
   3   8  12      653.42      735.43     32.29 o 
   4   8  12       33.46       44.49     21.53 o 
   5   8  12      197.59      195.84     31.52 o 
   6   8  12        0.24       13.88     21.41 o 
   7   8  12        5.44       67.46     34.40 o 
   8   8  12        0.09      -37.09     37.09 o 
   9   8  12       49.05       96.51     33.91 o 
  10   8  12       48.26      -34.35     34.35 o 
   1   9  12     1769.61     1805.44     36.10 o 
   2   9  12       64.50       43.59     21.74 o 
   3   9  12        0.15       28.78     25.91 o 
   4   9  12      414.02      447.01     31.99 o 
   5   9  12        0.77      -22.47     22.47 o 
   6   9  12        3.10       77.47     24.99 o 
   7   9  12      187.93      109.04     46.12 o 
   8   9  12        1.32      -12.11     71.69 o 
   9   9  12        7.20      186.86     86.80 o 
   0  10  12      176.45      229.37     36.15 o 
   1  10  12       79.34       73.71     22.20 o 
   2  10  12        6.66        7.81     22.42 o 
   3  10  12       14.99       51.45     26.71 o 
   4  10  12       46.59      -13.78     26.55 o 
   5  10  12      595.68      545.39     43.22 o 
   6  10  12      242.23      366.32     56.74 o 
   7  10  12       15.50      -25.33     29.00 o 
   8  10  12       66.60       21.41     37.56 o 
   1  11  12      143.68      135.15     24.61 o 
   2  11  12       33.16       15.08     22.92 o 
   3  11  12       74.38       36.72     26.90 o 
   4  11  12      226.56      121.02     39.09 o 
   5  11  12        5.57        1.40     37.33 o 
   6  11  12       47.96      171.20     43.25 o 
   7  11  12      640.99      654.38     51.93 o 
   0  12  12        1.47       43.34     36.03 o 
   1  12  12      397.96      323.39     28.17 o 
   2  12  12        0.39       99.02     31.83 o 
   3  12  12       16.29      122.10     31.52 o 
   4  12  12       33.56      -16.55     39.33 o 
   5  12  12      117.55      130.05     42.78 o 
   1  13  12       40.36       15.54     25.46 o 
   2  13  12       47.59       37.65     42.13 o 
   3  13  12        0.44      110.23     38.69 o 
   1   1  13      127.51      116.77     17.97 o 
   2   1  13        4.01       13.45     16.85 o 
   3   1  13     1805.94     1695.53    110.56 o 
   4   1  13      301.76      307.35     17.31 o 
   5   1  13      626.76      576.56     19.05 o 
   6   1  13      241.60      227.55     19.62 o 
   7   1  13      512.77      444.24     23.26 o 
   8   1  13       13.31        2.87     18.43 o 
   9   1  13      229.22      246.95     30.27 o 
  10   1  13        0.63       11.83     22.61 o 
  11   1  13        0.31      115.97     73.24 o 
  12   1  13       37.89       87.57     33.10 o 
   0   2  13     2523.58     2568.79     48.10 o 
   1   2  13        4.18      -12.42     17.05 o 
   2   2  13        2.93       23.24     17.17 o 
   3   2  13     6205.92     6176.99     58.14 o 
   4   2  13      240.47      277.91     15.27 o 
   5   2  13     1378.22     1303.02     26.93 o 
   6   2  13       33.34       27.31     17.09 o 
   7   2  13       31.04       32.26     17.30 o 
   8   2  13       16.81       10.20     25.42 o 
   9   2  13       26.02       38.36     21.51 o 
  10   2  13      150.67      122.37     40.67 o 
  11   2  13      406.51      498.68     69.38 o 
  12   2  13       16.54       66.25     77.58 o 
   1   3  13     1269.39     1259.18     39.95 o 
   2   3  13       12.41       -7.89     14.26 o 
   3   3  13     3783.67     3702.28     35.34 o 
   4   3  13      351.30      308.74     19.48 o 
   5   3  13      333.93      332.48     20.81 o 
   6   3  13        1.26       12.63     17.09 o 
   7   3  13      211.00      229.00     28.07 o 
   8   3  13       17.09        0.38     23.04 o 
   9   3  13      368.54      402.31     35.61 o 
  10   3  13        0.19       31.60     27.47 o 
  11   3  13        7.86      -32.42     32.42 o 
  12   3  13       58.36      136.19     45.27 o 
   0   4  13     3294.07     3250.81     41.81 o 
   1   4  13     1133.26     1133.08     20.56 o 
   2   4  13        6.01       18.26     14.33 o 
   3   4  13     2401.37     2332.90     31.61 o 
   4   4  13      251.15      281.97     22.15 o 
   5   4  13      268.62      232.71     18.57 o 
   6   4  13      908.28      931.29     33.74 o 
   7   4  13      237.37      213.44     23.88 o 
   8   4  13       17.96       30.26     20.12 o 
   9   4  13        8.60       19.75     55.20 o 
  10   4  13       63.01      129.29     33.14 o 
  11   4  13      171.77      115.93     51.23 o 
   1   5  13      651.28      646.55     17.60 o 
   2   5  13      197.69      173.25     15.76 o 
   3   5  13     1768.14     1726.73     28.88 o 
   4   5  13      153.60      184.81     21.39 o 
   5   5  13      576.86      523.16     23.03 o 
   6   5  13       44.88       52.19     17.63 o 
   7   5  13      420.98      516.48     27.39 o 
   8   5  13        1.15       -3.75     21.00 o 
   9   5  13      195.92      149.96     36.09 o 
  10   5  13        4.58       58.23     52.65 o 
  11   5  13      105.42       11.58     50.06 o 
   0   6  13      829.14      735.59     27.84 o 
   1   6  13      911.56      898.94     20.77 o 
   2   6  13      102.86      122.77     17.78 o 
   3   6  13        1.05       30.80     20.06 o 
   4   6  13      112.53       90.03     20.86 o 
   5   6  13      206.56      253.39     21.19 o 
   6   6  13      136.68      139.11     21.83 o 
   7   6  13      114.46      142.63     21.33 o 
   8   6  13       94.69       15.09     29.62 o 
   9   6  13      182.91      239.23     57.99 o 
  10   6  13       67.49       95.80     52.28 o 
  11   6  13       65.64      227.84    102.41 o 
   1   7  13     4188.75     4129.55     64.59 o 
   2   7  13       87.75      100.48     19.00 o 
   3   7  13      870.91      867.19     41.81 o 
   4   7  13      396.00      414.28     28.27 o 
   5   7  13       52.67       84.77     26.13 o 
   6   7  13       32.97       42.71     20.32 o 
   7   7  13      278.29      269.30     22.78 o 
   8   7  13       13.62       47.94     28.47 o 
   9   7  13       40.94      112.19     38.05 o 
  10   7  13      519.92      632.19     49.39 o 
   0   8  13       25.29       47.30     29.56 o 
   1   8  13       39.56       42.84     20.98 o 
   2   8  13      413.52      410.63     24.74 o 
   3   8  13        9.50       -6.64     25.19 o 
   4   8  13      556.92      462.88     33.71 o 
   5   8  13      260.45      285.96     25.32 o 
   6   8  13        6.15       -2.92     20.62 o 
   7   8  13       22.60       18.15     24.12 o 
   8   8  13      188.19      224.22     51.09 o 
   9   8  13      316.75      451.57     66.81 o 
   1   9  13      567.02      548.95     29.07 o 
   2   9  13       57.96       43.07     22.35 o 
   3   9  13       80.75       49.08     26.33 o 
   4   9  13      270.26      362.54     30.45 o 
   5   9  13        7.76       -9.25     26.51 o 
   6   9  13       75.78       -7.63     28.59 o 
   7   9  13       99.85      221.81     47.60 o 
   8   9  13        1.94       -3.29     31.62 o 
   9   9  13        1.08      198.08     50.85 o 
   0  10  13       47.90        2.26     31.47 o 
   1  10  13      183.33      246.32     25.24 o 
   2  10  13       68.74       20.28     22.69 o 
   3  10  13       40.31       24.45     27.69 o 
   4  10  13       13.43       55.30     27.87 o 
   5  10  13      243.65      180.41     39.88 o 
   6  10  13        0.22        2.44     57.86 o 
   7  10  13        1.82       25.85     39.42 o 
   8  10  13       37.47       38.14     31.93 o 
   1  11  13      359.39      429.40     51.37 o 
   2  11  13       14.32        9.20     33.05 o 
   3  11  13       39.90      105.01     31.30 o 
   4  11  13        0.41       13.40     45.99 o 
   5  11  13      165.14       67.21     40.41 o 
   6  11  13        1.07       55.20    106.79 o 
   0  12  13        2.95      -52.88     80.15 o 
   1  12  13      166.83      252.89     28.56 o 
   2  12  13        0.17      -16.13     34.50 o 
   3  12  13       32.17       51.58     33.13 o 
   4  12  13       13.96       82.78     46.09 o 
   0   0  14     2364.80     2404.17     67.62 o 
   1   0  14       19.32       69.60     26.10 o 
   2   0  14       85.54       60.10     25.83 o 
   3   0  14       24.97       41.90     42.47 o 
   4   0  14      295.53      346.76     26.70 o 
   5   0  14        6.77      -10.71     21.33 o 
   6   0  14     1501.29     1518.61     73.37 o 
   7   0  14       16.67      -17.06     32.91 o 
   8   0  14      761.33      771.26     35.75 o 
   9   0  14        8.77      -27.10     34.48 o 
  10   0  14        9.73       46.72     37.13 o 
  11   0  14       40.44      -38.63     38.63 o 
  12   0  14       26.46       23.27    121.74 o 
   1   1  14       75.07       78.22     18.31 o 
   2   1  14     2368.25     2302.43     33.90 o 
   3   1  14       79.88       74.23     17.42 o 
   4   1  14     1115.27     1040.93     22.84 o 
   5   1  14      603.45      568.57     22.74 o 
   6   1  14     1165.10     1105.21     46.35 o 
   7   1  14      176.15      131.45     25.41 o 
   8   1  14     1072.94     1033.27     47.58 o 
   9   1  14       35.14       77.46     20.94 o 
  10   1  14      174.13      224.20     58.08 o 
  11   1  14       22.67       -9.91     35.88 o 
  12   1  14      321.28      396.19     64.59 o 
   0   2  14      244.71      281.34     29.23 o 
   1   2  14      835.45      791.87     24.71 o 
   2   2  14      613.02      642.34     23.79 o 
   3   2  14      393.97      373.72     23.46 o 
   4   2  14     2430.25     2346.27     33.32 o 
   5   2  14       18.10       16.55     18.91 o 
   6   2  14       57.76       63.63     18.90 o 
   7   2  14       24.93       -4.65     18.33 o 
   8   2  14      446.80      405.86     24.87 o 
   9   2  14       56.27       37.63     32.79 o 
  10   2  14        0.04       -1.33     28.03 o 
  11   2  14       49.61      129.92     48.31 o 
   1   3  14      425.71      349.05     20.84 o 
   2   3  14      120.26      142.89     19.85 o 
   3   3  14       26.77       12.17     17.65 o 
   4   3  14     1381.18     1397.98     41.86 o 
   5   3  14       39.33       39.30     17.12 o 
   6   3  14      609.95      570.12     41.30 o 
   7   3  14       11.57       49.41     20.61 o 
   8   3  14      411.94      340.43     27.78 o 
   9   3  14        0.61       20.12     32.29 o 
  10   3  14      275.64      299.82     61.42 o 
  11   3  14        0.84      -15.16     40.16 o 
   0   4  14      358.49      449.92     59.89 o 
   1   4  14       47.44       60.17     18.77 o 
   2   4  14     1281.44     1294.88     23.16 o 
   3   4  14       17.34       36.47     18.23 o 
   4   4  14      180.29      154.91     18.85 o 
   5   4  14       43.59       57.25     17.58 o 
   6   4  14     1161.22     1265.36     29.25 o 
   7   4  14       47.13       30.45     19.86 o 
   8   4  14     1105.31      993.81     48.87 o 
   9   4  14      117.99       98.87     37.98 o 
  10   4  14       66.88       22.37     41.67 o 
  11   4  14       31.12       63.84     43.48 o 
   1   5  14       58.22       49.76     15.58 o 
   2   5  14       53.15       26.38     17.82 o 
   3   5  14      189.91      199.93     19.48 o 
   4   5  14      190.04      186.05     22.12 o 
   5   5  14       22.17       40.85     19.17 o 
   6   5  14      274.00      324.44     22.36 o 
   7   5  14       42.89       26.13     19.23 o 
   8   5  14      352.95      343.45     24.16 o 
   9   5  14        5.49       28.90    119.93 o 
  10   5  14      316.73      464.84    143.63 o 
  11   5  14        1.15      110.86     64.20 o 
   0   6  14     1985.36     1994.82     33.36 o 
   1   6  14      147.30      130.84     18.43 o 
   2   6  14     2464.68     2411.14     45.39 o 
   3   6  14       48.07       35.84     20.83 o 
   4   6  14      146.24      134.62     28.38 o 
   5   6  14      114.80      105.64     20.15 o 
   6   6  14      386.92      413.29     26.85 o 
   7   6  14      162.99      268.83     23.86 o 
   8   6  14      333.10      363.68     41.42 o 
   9   6  14       43.47       27.91     50.84 o 
  10   6  14       23.97      -26.61     42.08 o 
   1   7  14       30.78       44.03     18.12 o 
   2   7  14       73.48       63.82     22.35 o 
   3   7  14       60.90       95.96     21.01 o 
   4   7  14       10.94        7.59     22.49 o 
   5   7  14       14.65      -15.04     22.74 o 
   6   7  14       92.75      138.17     23.86 o 
   7   7  14       12.29       62.02     41.63 o 
   8   7  14        0.66       13.71     30.19 o 
   9   7  14        1.75      145.69     61.97 o 
  10   7  14       91.75       94.95     54.25 o 
   0   8  14       90.73      107.37     33.02 o 
   1   8  14      257.90      295.23     27.81 o 
   2   8  14      791.59      890.43     30.04 o 
   3   8  14       55.87       52.09     22.22 o 
   4   8  14        7.07       -0.48     33.82 o 
   5   8  14      116.71      164.81     24.37 o 
   6   8  14       66.46       42.86     28.00 o 
   7   8  14       14.47       -7.72     33.33 o 
   8   8  14        0.41      138.78     45.50 o 
   9   8  14       52.40      116.04    128.38 o 
   1   9  14        2.21      -12.67     22.13 o 
   2   9  14      177.36      200.79     24.71 o 
   3   9  14       18.68      -17.19     22.30 o 
   4   9  14      252.62      302.43     31.50 o 
   5   9  14       22.89       32.69     30.41 o 
   6   9  14       89.53        7.27     76.47 o 
   7   9  14        0.75       63.11     61.92 o 
   8   9  14       34.37      282.24    245.16 o 
   0  10  14       18.85      -13.98     49.87 o 
   1  10  14       76.82       91.48     23.92 o 
   2  10  14      360.94      478.00     29.22 o 
   3  10  14       16.12      -24.42     25.04 o 
   4  10  14       19.21       66.15     34.64 o 
   5  10  14        3.37       32.24     79.17 o 
   6  10  14       70.86       84.17     39.81 o 
   7  10  14        5.23       75.28    142.97 o 
   1  11  14       35.56       75.72     42.54 o 
   2  11  14      129.93      119.23     25.40 o 
   3  11  14      111.93       90.08     25.68 o 
   4  11  14      571.84      691.30    116.09 o 
   5  11  14       20.83      -21.57    126.84 o 
   0  12  14       41.07      -17.41     52.25 o 
   1  12  14       58.18      177.84     28.19 o 
   2  12  14      204.18      232.51     37.36 o 
   3  12  14        1.34      -14.07     46.27 o 
   1   1  15      185.46      200.09     28.21 o 
   2   1  15      102.71      113.09     22.70 o 
   3   1  15        0.32       15.12     19.28 o 
   4   1  15       12.56        4.05     16.62 o 
   5   1  15       15.99       24.44     19.51 o 
   6   1  15      259.73      269.84     24.81 o 
   7   1  15     1189.82     1267.00     35.55 o 
   8   1  15       17.27       10.81     25.09 o 
   9   1  15      317.31      309.58     25.39 o 
  10   1  15        1.17       55.97     35.49 o 
  11   1  15        2.25       54.31     32.76 o 
   0   2  15      646.97      659.43     35.60 o 
   1   2  15      961.24      931.53     26.73 o 
   2   2  15       33.67       25.54     19.31 o 
   3   2  15     2376.76     2325.27     32.10 o 
   4   2  15      376.29      406.14     27.08 o 
   5   2  15      922.60      869.73     26.20 o 
   6   2  15      164.77      182.14     21.41 o 
   7   2  15      124.95       87.53     24.98 o 
   8   2  15       16.59       35.61     28.01 o 
   9   2  15      192.20      215.22     37.66 o 
  10   2  15      189.22      258.31     34.32 o 
  11   2  15       76.51      195.06     42.03 o 
   1   3  15      114.25       93.14     20.11 o 
   2   3  15     1042.06     1004.12     32.72 o 
   3   3  15      220.30      276.54     28.54 o 
   4   3  15       47.05       39.01     21.43 o 
   5   3  15      214.13      211.67     21.67 o 
   6   3  15       32.42       65.47     20.18 o 
   7   3  15     1404.36     1335.64     40.82 o 
   8   3  15      183.36      111.25     32.53 o 
   9   3  15      617.49      836.04     69.07 o 
  10   3  15       34.66       88.99     36.96 o 
  11   3  15        0.71        6.60     53.30 o 
   0   4  15     2836.20     2836.83     55.29 o 
   1   4  15      624.69      581.46     24.55 o 
   2   4  15       29.67       19.41     17.35 o 
   3   4  15      287.57      252.21     22.95 o 
   4   4  15     1643.35     1587.34     34.08 o 
   5   4  15      300.03      336.02     31.57 o 
   6   4  15       36.65       31.87     35.59 o 
   7   4  15       77.93       69.02     23.96 o 
   8   4  15        2.58        7.80     21.86 o 
   9   4  15       58.42      187.25     39.98 o 
  10   4  15       33.95       76.07     42.41 o 
   1   5  15        1.02      -12.28     17.79 o 
   2   5  15      245.87      214.00     32.74 o 
   3   5  15      355.56      357.99     21.78 o 
   4   5  15       90.57       99.54     21.42 o 
   5   5  15      159.32      132.58     33.19 o 
   6   5  15      718.01      754.67     34.33 o 
   7   5  15       29.82       49.89     29.00 o 
   8   5  15      335.50      363.54     33.95 o 
   9   5  15       12.50       86.37     98.67 o 
  10   5  15      137.54       49.73     43.52 o 
   0   6  15       14.53        7.58     36.80 o 
   1   6  15       23.31       28.36     22.58 o 
   2   6  15      868.84      929.34     28.85 o 
   3   6  15        2.52      -24.63     24.63 o 
   4   6  15       22.48       20.49     21.93 o 
   5   6  15      579.54      587.00     33.07 o 
   6   6  15        6.19        4.04     22.50 o 
   7   6  15       19.80       32.71     27.33 o 
   8   6  15       63.28      121.75     62.36 o 
   9   6  15       24.37       98.32     95.76 o 
  10   6  15        0.75       85.54    163.53 o 
   1   7  15     1269.14     1281.57     37.36 o 
   2   7  15      101.27       76.27     22.17 o 
   3   7  15        8.37       31.64     30.03 o 
   4   7  15      133.32      135.05     30.20 o 
   5   7  15       97.46       82.93     23.83 o 
   6   7  15      225.70      266.23     40.30 o 
   7   7  15      233.85      407.28     87.92 o 
   8   7  15       66.68      171.75     44.29 o 
   9   7  15       15.19      208.99     43.75 o 
   0   8  15      510.57      388.45     35.80 o 
   1   8  15      183.56      183.23     34.17 o 
   2   8  15      939.36      936.60     37.13 o 
   3   8  15      110.21      131.92     28.79 o 
   4   8  15      238.70      183.75     24.96 o 
   5   8  15      232.64      274.45     26.69 o 
   6   8  15       38.85       54.33     59.48 o 
   7   8  15        0.13      -44.73     80.85 o 
   8   8  15       51.85      222.96     40.62 o 
   1   9  15      317.02      360.20     37.21 o 
   2   9  15        2.73       -2.28     22.44 o 
   3   9  15       17.86       31.08     24.50 o 
   4   9  15      164.98      208.66     34.25 o 
   5   9  15        2.08      -33.62     33.62 o 
   6   9  15        0.52       -9.80     35.86 o 
   7   9  15       23.95       36.26     39.05 o 
   0  10  15       66.02      108.40     38.44 o 
   1  10  15       24.73       18.03     24.18 o 
   2  10  15       35.21      117.54     50.57 o 
   3  10  15       92.66      136.94     43.16 o 
   4  10  15        6.14      -12.42     25.51 o 
   5  10  15       21.14      -29.93     29.93 o 
   6  10  15        6.36        6.67     55.10 o 
   1  11  15       56.27       67.71     32.44 o 
   2  11  15        8.95      148.79     57.89 o 
   3  11  15       50.17       55.71     43.58 o 
   4  11  15       10.98       69.65     46.99 o 
   0   0  16     1726.90     1793.26     67.30 o 
   1   0  16      856.34      863.09     38.30 o 
   2   0  16     1998.11     2149.46    110.31 o 
   3   0  16      567.16      595.34     35.97 o 
   4   0  16       15.75        2.87     24.38 o 
   5   0  16      689.95      617.51     31.44 o 
   6   0  16      323.91      346.92     37.72 o 
   7   0  16      213.47      220.03     65.16 o 
   8   0  16      150.22      205.17     39.58 o 
   9   0  16       88.20        2.23     38.82 o 
  10   0  16      131.21      210.18     41.54 o 
   1   1  16      754.39      708.58     32.87 o 
   2   1  16      392.40      380.52     23.04 o 
   3   1  16       48.56       44.82     19.72 o 
   4   1  16      699.41      662.31     28.46 o 
   5   1  16     2544.92     2444.14     39.33 o 
   6   1  16       19.12        8.50     24.56 o 
   7   1  16      142.71      180.73     26.89 o 
   8   1  16       22.79      -10.08     28.12 o 
   9   1  16       39.08       39.80     32.92 o 
  10   1  16      102.93      132.12     32.62 o 
   0   2  16        4.11      -24.02     29.50 o 
   1   2  16      575.35      614.61     25.75 o 
   2   2  16        2.08       14.41     18.99 o 
   3   2  16        9.48      -18.38     18.38 o 
   4   2  16       71.31       42.48     20.11 o 
   5   2  16      155.01      157.74     21.41 o 
   6   2  16        0.09       20.03     21.10 o 
   7   2  16       99.69       91.06     24.25 o 
   8   2  16        9.84        2.38     25.92 o 
   9   2  16       14.42       17.51     30.96 o 
  10   2  16        9.52       45.21     41.69 o 
   1   3  16      750.97      757.37     43.85 o 
   2   3  16        4.78       -6.39     22.27 o 
   3   3  16      608.60      604.10     26.74 o 
   4   3  16       10.54       15.30     22.46 o 
   5   3  16        7.60       21.65     26.03 o 
   6   3  16      186.35      200.29     21.94 o 
   7   3  16       49.61       80.83     21.50 o 
   8   3  16       97.29       65.10     29.16 o 
   9   3  16       19.51      134.58     46.54 o 
  10   3  16       19.84      120.52     37.11 o 
   0   4  16     1195.31     1317.66     45.49 o 
   1   4  16     1221.25     1219.04     30.45 o 
   2   4  16       23.69        6.33     22.11 o 
   3   4  16      923.42      892.18     30.01 o 
   4   4  16      145.18      166.10     22.96 o 
   5   4  16       50.23       66.80     26.86 o 
   6   4  16      382.53      421.20     27.06 o 
   7   4  16       36.85      -26.66     26.66 o 
   8   4  16      128.94      101.95     31.20 o 
   9   4  16       75.96      162.75     48.68 o 
  10   4  16       20.10       36.98     94.31 o 
   1   5  16      177.28      181.16     19.74 o 
   2   5  16      660.32      599.79     26.63 o 
   3   5  16      282.23      308.41     29.13 o 
   4   5  16     1101.67     1068.22     32.15 o 
   5   5  16       62.52      104.65     34.53 o 
   6   5  16      197.29      182.32     43.19 o 
   7   5  16      304.67      277.30     26.79 o 
   8   5  16      232.81      305.45     36.53 o 
   9   5  16       94.22       -6.85     32.33 o 
   0   6  16        2.01      -23.57     23.57 o 
   1   6  16      145.45      208.54     23.23 o 
   2   6  16      118.81       85.15     40.65 o 
   3   6  16      577.43      613.82     37.44 o 
   4   6  16        4.94       46.54     26.68 o 
   5   6  16      210.90      210.68     36.02 o 
   6   6  16      236.60      228.61     23.43 o 
   7   6  16       11.68      159.74     25.96 o 
   8   6  16       52.10      176.95     65.83 o 
   9   6  16      149.53       68.52     62.84 o 
   1   7  16       76.82       45.77     32.75 o 
   2   7  16       14.97       15.64     39.01 o 
   3   7  16      266.62      328.25     55.37 o 
   4   7  16        8.31       17.29     37.08 o 
   5   7  16        7.77        3.93     25.62 o 
   6   7  16        8.87      104.67     35.50 o 
   7   7  16      164.09      138.59     30.18 o 
   8   7  16      207.26      104.54     65.97 o 
   0   8  16        3.13       31.06     44.91 o 
   1   8  16        2.19       -4.69     32.42 o 
   2   8  16       71.31      102.45     33.17 o 
   3   8  16       33.46       33.54     28.33 o 
   4   8  16       14.39        5.82     32.74 o 
   5   8  16       60.31      130.82     36.06 o 
   6   8  16       17.05       -5.54     29.41 o 
   7   8  16        4.95        6.78     34.55 o 
   1   9  16       32.42       42.15     27.57 o 
   2   9  16      129.85      155.62     40.30 o 
   3   9  16        1.37      -14.72     34.55 o 
   4   9  16       85.14        0.75     34.98 o 
   5   9  16      100.04      132.17     31.54 o 
   6   9  16      267.92      170.10     54.11 o 
   0  10  16      293.69      375.76    138.49 o 
   1  10  16      402.39      462.15     43.37 o 
   2  10  16        0.16       -5.67     30.04 o 
   3  10  16       75.80      163.05     39.55 o 
   4  10  16       17.12       97.86     64.57 o 
   5  10  16      231.67      274.11     65.70 o 
   1  11  16        0.44       97.97     50.33 o 
   2  11  16       70.92       65.38     32.28 o 
   1   1  17       15.06       46.11     21.12 o 
   2   1  17      330.56      305.75     32.45 o 
   3   1  17      187.99      167.87     20.62 o 
   4   1  17      230.40      230.14     21.40 o 
   5   1  17        0.08       39.26     21.83 o 
   6   1  17        0.56      -15.81     26.29 o 
   7   1  17       52.59      102.87     26.85 o 
   8   1  17       17.85      -11.60     25.04 o 
   9   1  17       69.02      124.91     32.50 o 
  10   1  17        6.04      -37.31     37.31 o 
   0   2  17        0.43       13.31     36.92 o 
   1   2  17      996.40     1097.60     37.27 o 
   2   2  17      366.87      364.67     24.09 o 
   3   2  17      212.34      198.48     27.65 o 
   4   2  17      150.47      152.99     21.87 o 
   5   2  17       22.37       13.06     21.49 o 
   6   2  17      939.54     1100.82     34.06 o 
   7   2  17       50.96        3.22     24.80 o 
   8   2  17      325.65      380.94     46.42 o 
   9   2  17        1.60      -49.02     49.02 o 
  10   2  17      236.59      335.18     53.42 o 
   1   3  17      288.22      336.55     24.22 o 
   2   3  17      364.56      343.29     21.78 o 
   3   3  17      654.28      666.55     28.57 o 
   4   3  17     1517.28     1572.46     53.24 o 
   5   3  17       11.06       12.96     21.44 o 
   6   3  17      370.82      343.63     41.00 o 
   7   3  17      219.71      277.25     37.59 o 
   8   3  17        1.97      -31.78     31.78 o 
   9   3  17        6.06       52.67     38.62 o 
   0   4  17       88.11       78.64     31.44 o 
   1   4  17       92.92      116.17     32.70 o 
   2   4  17      346.73      385.99     51.20 o 
   3   4  17        0.37       -4.41     28.53 o 
   4   4  17      244.47      272.06     25.87 o 
   5   4  17        0.07      -13.90     20.94 o 
   6   4  17      144.41      187.49     26.19 o 
   7   4  17      145.11      224.95     37.04 o 
   8   4  17        8.44       34.15     36.41 o 
   9   4  17        2.90       77.24     34.21 o 
   1   5  17      494.06      494.13     28.08 o 
   2   5  17       32.39       -2.08     22.62 o 
   3   5  17       26.95       48.59     23.60 o 
   4   5  17      308.08      273.40     38.31 o 
   5   5  17      195.51      302.90     35.76 o 
   6   5  17       67.67       79.35     25.27 o 
   7   5  17       32.84      -27.18     27.83 o 
   8   5  17       12.32       71.55     38.41 o 
   9   5  17        7.00      259.53     68.01 o 
   0   6  17       32.03       11.52     30.34 o 
   1   6  17      143.14      187.70     23.85 o 
   2   6  17       29.56       56.62     23.28 o 
   3   6  17      409.32      384.21     63.74 o 
   4   6  17        6.20       18.53     45.28 o 
   5   6  17       85.89      210.63     44.20 o 
   6   6  17       11.79      -16.74     36.94 o 
   7   6  17       10.16       -1.45     78.85 o 
   8   6  17      158.07      176.59     40.44 o 
   1   7  17       81.16      123.37     34.12 o 
   2   7  17      666.97      651.23     34.14 o 
   3   7  17      104.74      142.48     40.56 o 
   4   7  17      150.39      241.37     52.46 o 
   5   7  17      173.08      101.35     34.48 o 
   6   7  17      166.97      184.59    113.44 o 
   7   7  17        9.83       49.42     30.57 o 
   0   8  17       65.31      130.63     50.66 o 
   1   8  17       65.71       44.43     35.17 o 
   2   8  17      495.76      476.59     41.85 o 
   3   8  17       53.85       59.14     41.77 o 
   4   8  17        8.01       11.68     35.17 o 
   5   8  17        1.29      -29.75     35.17 o 
   6   8  17      104.34      210.77     33.91 o 
   1   9  17        4.32      -35.39     35.39 o 
   2   9  17       18.79       43.49     56.95 o 
   3   9  17        0.57       89.02     37.16 o 
   4   9  17      356.60      311.42     45.07 o 
   5   9  17        7.44       -5.59     58.12 o 
   0  10  17        0.30        8.62     47.53 o 
   1  10  17       22.18       12.03     36.56 o 
   2  10  17      137.88      177.32     65.39 o 
   3  10  17       21.68      208.47     63.17 o 
   0   0  18     1223.71     1175.63     63.90 o 
   1   0  18      304.30      352.46     35.68 o 
   2   0  18     1467.98     1546.62     82.80 o 
   3   0  18       32.53       25.92     34.08 o 
   4   0  18      115.38      180.72     28.20 o 
   5   0  18       75.03       64.94     32.57 o 
   6   0  18      268.57      268.76     41.09 o 
   7   0  18      369.93      379.83    105.64 o 
   8   0  18      164.38       78.08    149.68 o 
   9   0  18      270.45      342.20     94.69 o 
   1   1  18     2721.06     2801.71     51.16 o 
   2   1  18       30.26       28.84     21.95 o 
   3   1  18       10.09        9.72     28.04 o 
   4   1  18       74.52       48.59     20.94 o 
   5   1  18        0.31       31.60     21.81 o 
   6   1  18      132.69      114.43     26.91 o 
   7   1  18      345.24      472.24     31.87 o 
   8   1  18       96.80       87.67     39.15 o 
   9   1  18        0.15      110.76     54.80 o 
   0   2  18      309.26      258.39     52.12 o 
   1   2  18       23.39       17.23     22.29 o 
   2   2  18      133.92      192.22     44.95 o 
   3   2  18      146.24      152.80     23.72 o 
   4   2  18      112.10      118.08     21.78 o 
   5   2  18      314.43      386.19     43.87 o 
   6   2  18        2.30       40.00     26.32 o 
   7   2  18      139.86      116.50     26.23 o 
   8   2  18        1.16       -3.09     32.85 o 
   9   2  18        0.05       86.13     39.68 o 
   1   3  18       11.39       32.87     27.88 o 
   2   3  18      117.52      126.10     21.22 o 
   3   3  18      163.12      181.13     27.21 o 
   4   3  18       10.85      -21.35     23.58 o 
   5   3  18        0.03       -5.56     23.51 o 
   6   3  18        4.73       41.77     42.75 o 
   7   3  18        9.58       15.96     36.28 o 
   8   3  18       99.48       97.84     33.89 o 
   9   3  18      135.53      186.88     65.17 o 
   0   4  18       15.35       47.35     41.59 o 
   1   4  18        1.03      -16.79     22.00 o 
   2   4  18       32.55       65.15     24.32 o 
   3   4  18      354.16      355.58     30.84 o 
   4   4  18       54.12       73.62     24.57 o 
   5   4  18      395.45      366.97     32.50 o 
   6   4  18       63.05       49.94     29.09 o 
   7   4  18        1.11       12.09     33.90 o 
   8   4  18       50.77       74.07     79.60 o 
   1   5  18       75.48       86.08     23.25 o 
   2   5  18      232.81      202.83     24.46 o 
   3   5  18       47.20       68.16     36.79 o 
   4   5  18       21.30       24.35     26.90 o 
   5   5  18        6.97       61.24     63.62 o 
   6   5  18        0.07       -5.48     31.22 o 
   7   5  18      172.79      164.71     41.80 o 
   8   5  18        0.07       84.20     38.78 o 
   0   6  18      316.42      268.60     86.46 o 
   1   6  18     1235.67     1267.18     58.92 o 
   2   6  18        8.65       33.64     23.99 o 
   3   6  18      520.35      523.58     66.80 o 
   4   6  18        0.37      -32.16     32.16 o 
   5   6  18      291.09      373.05     62.95 o 
   6   6  18      112.43      220.05     73.72 o 
   7   6  18       44.96       78.66     36.98 o 
   1   7  18      208.76      242.46     37.22 o 
   2   7  18       70.71       90.80     28.85 o 
   3   7  18       47.95       54.33     41.28 o 
   4   7  18       50.95       50.85     40.01 o 
   5   7  18       14.63       92.08     62.70 o 
   6   7  18       40.63       32.44     36.40 o 
   0   8  18      140.57      104.25     53.87 o 
   1   8  18       12.82       38.03     38.01 o 
   2   8  18       14.87       22.50     35.32 o 
   3   8  18       43.24       -9.39     35.77 o 
   4   8  18        9.69      123.01     38.63 o 
   5   8  18       27.13      -23.19     37.46 o 
   1   9  18       14.31       38.80     78.66 o 
   2   9  18       17.84       41.50     50.27 o 
   3   9  18      159.49      197.85     42.17 o 
   1   1  19       19.54       18.30     22.76 o 
   2   1  19      116.11      112.42     24.22 o 
   3   1  19       26.20       32.46     20.86 o 
   4   1  19       97.44       50.49     22.79 o 
   5   1  19       47.25       82.68     39.78 o 
   6   1  19        1.45      -34.78     34.78 o 
   7   1  19       34.77      103.76     28.70 o 
   8   1  19        1.63      -27.08     27.08 o 
   0   2  19      172.56      147.16     33.49 o 
   1   2  19       23.36       48.26     22.92 o 
   2   2  19       90.78       72.58     32.51 o 
   3   2  19        0.10        7.12     23.63 o 
   4   2  19       53.80       34.60     30.28 o 
   5   2  19      127.27      178.82     34.64 o 
   6   2  19       74.69      118.22     32.53 o 
   7   2  19        7.51      -31.91     31.91 o 
   8   2  19      194.83      296.86     39.57 o 
   1   3  19      229.49      300.33     58.58 o 
   2   3  19      135.80      145.64     26.98 o 
   3   3  19      162.93      125.68     24.57 o 
   4   3  19      144.69      214.50     31.15 o 
   5   3  19        5.84       35.56     24.23 o 
   6   3  19       26.41      -23.26     35.55 o 
   7   3  19      119.44      122.46     45.81 o 
   8   3  19       13.53       69.86     67.18 o 
   0   4  19      283.35      329.76     37.62 o 
   1   4  19       56.35       70.96     55.89 o 
   2   4  19        1.81       -6.44     30.00 o 
   3   4  19      454.58      504.53     29.21 o 
   4   4  19      169.35      200.14     42.02 o 
   5   4  19       76.13       16.37     25.20 o 
   6   4  19       40.40       29.50     29.87 o 
   7   4  19       52.43      126.54     93.03 o 
   1   5  19        8.31       15.65     31.30 o 
   2   5  19       16.21       38.85     29.11 o 
   3   5  19       30.28      -11.23     35.12 o 
   4   5  19      145.27      209.20     42.39 o 
   5   5  19       30.59      116.42     45.62 o 
   6   5  19        9.98      -34.57     34.57 o 
   7   5  19      109.07       13.97     30.42 o 
   0   6  19       92.46       42.88     64.91 o 
   1   6  19      101.85      101.95     24.25 o 
   2   6  19       34.00       52.45     24.99 o 
   3   6  19       66.98      115.43     38.40 o 
   4   6  19      159.77      323.66     65.65 o 
   5   6  19        1.97       99.42     77.57 o 
   6   6  19      148.35      149.92     38.37 o 
   1   7  19       30.28       53.45     36.76 o 
   2   7  19       86.58       48.68     49.21 o 
   3   7  19       76.99      245.76     66.02 o 
   4   7  19        8.35      -27.10     27.10 o 
   5   7  19       16.68       18.69     48.02 o 
   0   8  19     1085.11     1213.69     78.64 o 
   1   8  19        1.90       20.13     48.92 o 
   2   8  19        0.55       72.59     68.85 o 
   3   8  19       61.03       16.01     39.01 o 
   0   0  20       80.43        8.99     46.39 o 
   1   0  20        0.42       62.20     34.97 o 
   2   0  20     1344.31     1374.59     53.84 o 
   3   0  20       53.82       69.16     32.68 o 
   4   0  20       12.79       92.41     47.36 o 
   5   0  20      246.85      229.20     40.39 o 
   6   0  20       99.07      147.21     77.58 o 
   7   0  20        7.04      117.10    148.98 o 
   1   1  20      531.43      568.62     50.90 o 
   2   1  20      129.01      189.35     30.02 o 
   3   1  20       37.23       15.95     24.74 o 
   4   1  20      473.65      541.90     27.45 o 
   5   1  20       21.40       95.33     30.29 o 
   6   1  20      125.27       90.97     36.51 o 
   7   1  20        5.66       68.29     28.68 o 
   0   2  20       33.76       19.83     42.36 o 
   1   2  20      113.93      130.11     24.76 o 
   2   2  20      413.30      444.25     37.79 o 
   3   2  20       22.01      -11.40     27.74 o 
   4   2  20        0.06      -12.99     24.62 o 
   5   2  20        9.82        4.13     26.33 o 
   6   2  20        2.10       67.16     28.22 o 
   7   2  20        6.39      -32.68     32.68 o 
   1   3  20       10.99       -7.12     22.77 o 
   2   3  20        0.54        8.55     42.08 o 
   3   3  20       24.59       17.67     25.45 o 
   4   3  20       75.41      100.77     25.72 o 
   5   3  20        0.95       37.21     26.74 o 
   6   3  20        3.37       17.45     33.17 o 
   0   4  20      645.63      744.01     43.74 o 
   1   4  20       73.15       35.49     29.33 o 
   2   4  20      166.97      183.05     32.11 o 
   3   4  20      143.77      237.96     35.73 o 
   4   4  20       48.27       -2.11     26.30 o 
   5   4  20        1.88       -1.76     43.48 o 
   6   4  20       15.68       43.25     29.87 o 
   1   5  20       50.49      123.58     25.47 o 
   2   5  20       65.77      108.28     29.19 o 
   3   5  20        3.56        1.79     37.65 o 
   4   5  20      136.85       98.44     43.52 o 
   5   5  20       28.90      -33.22     49.94 o 
   0   6  20      133.82      209.35     37.43 o 
   1   6  20       59.17        2.09     39.63 o 
   2   6  20      385.23      504.10     29.84 o 
   3   6  20       17.07      -27.34     36.02 o 
   4   6  20       12.16      175.83     59.71 o 
   1   7  20      150.10      246.15     54.91 o 
   2   7  20        7.38      -40.21     40.21 o 
   3   7  20        1.52        2.20     29.65 o 
   1   1  21      120.76      193.47     55.13 o 
   2   1  21      120.67      184.06     31.61 o 
   3   1  21      108.80       65.28     29.84 o 
   4   1  21        1.96       85.75     31.20 o 
   5   1  21        0.37       64.16     39.72 o 
   6   1  21        6.77      -36.12     39.14 o 
   0   2  21      100.44      260.03     58.85 o 
   1   2  21       46.55       21.63     27.49 o 
   2   2  21        8.41       -5.77     28.36 o 
   3   2  21      244.39      380.18     44.02 o 
   4   2  21       32.87      -11.63     22.98 o 
   5   2  21      107.55       53.69     39.63 o 
   1   3  21       78.72      166.71     31.12 o 
   2   3  21       63.18       98.50     26.11 o 
   3   3  21       20.39      -25.11     25.11 o 
   4   3  21        4.01       49.11     33.36 o 
   5   3  21       73.81       71.00     39.94 o 
   0   4  21        0.43       47.88     35.29 o 
   1   4  21      170.36      103.53     26.13 o 
   2   4  21       53.81      108.38     30.59 o 
   3   4  21       20.54      105.08     42.45 o 
   4   4  21       22.56      -10.10     27.05 o 
   1   5  21       25.09       40.71     29.35 o 
   2   5  21        2.28       -3.86     41.03 o 
   3   5  21        3.10      152.86     46.10 o 
   0   6  21       15.20      -57.73     57.73 o 
   1   6  21       12.49       78.49     38.12 o 
   2   6  21        8.12       91.32     30.28 o 
   0   0  22     1008.79     1173.32     73.63 o 
   1   0  22      133.86      132.68     37.06 o 
   2   0  22      101.42       86.03     36.49 o 
   3   0  22        0.07       63.82     36.50 o 
   4   0  22      111.58      138.89    119.19 o 
   1   1  22       85.66      133.10     26.38 o 
   2   1  22       94.13      244.62     43.23 o 
   3   1  22        2.50      -22.29     36.21 o 
   4   1  22       31.86      193.64     43.60 o 
   0   2  22      110.50      171.50     37.56 o 
   1   2  22      111.69      133.08     25.97 o 
   2   2  22        5.94      -30.93     39.46 o 
   3   2  22        3.31      114.81     30.21 o 
   4   2  22        5.28       -0.26     33.10 o 
   1   3  22       34.71      203.73     42.91 o 
   2   3  22        1.00       37.98     35.21 o 
   3   3  22      104.88       86.19     52.34 o 
   0   4  22        3.91      -51.64     56.59 o 
   1   4  22        7.52      -36.82     36.82 o 
   2   4  22       38.06       61.97     34.32 o 
                                                 
